# Supplementary material for: Long-read sequence assembly of the firefly Pyrocoelia pectoralis genome
Source: Gigascience. 2017 Nov 24;6(12):1–7. doi: 10.1093/gigascience/gix112 (PMC5751067; doi:10.1093/gigascience/gix112)
Supplement: Supplemental material [file gix112_supp.zip]

Archive with 5 entries (5 files):
- Additional File 1.docx
- Additional File 2.xls
- Figure S1.pdf
- Figure S2.pdf
- Figure S3.pdf
