# Supplementary material for: Long-read sequence assembly of the firefly Pyrocoelia pectoralis genome
Source: Gigascience. 2017 Nov 24;6(12):1–7. doi: 10.1093/gigascience/gix112 (PMC5751067; doi:10.1093/gigascience/gix112)
Supplement: Supplemental material [file gix112_supp.zip › Additional File 2.xls]

Scaffold	Start	End	Type	SSR	Size	Loci
scaffold373	1126133	1126147	p3	(TAC)5	15	Intergenic
scaffold373	1271579	1271594	p2	(TG)8	16	Intergenic
scaffold373	1397919	1397942	p3	(ATT)8	24	Intergenic
scaffold373	1440312	1440331	p4	(TATT)5	20	Intergenic
scaffold373	1541312	1541326	p3	(TAT)5	15	5UTR
scaffold373	1547976	1547993	p3	(GGA)6	18	Intron|CDS
scaffold373	1554281	1554300	p4	(ATAA)5	20	Intergenic
scaffold373	1668689	1668709	p3	(TAA)7	21	Intergenic
scaffold373	1775291	1775305	p3	(AGA)5	15	Intron
scaffold373	1958402	1958417	p2	(TA)8	16	Intergenic
scaffold373	2094126	2094143	p3	(TAA)6	18	Intergenic
scaffold373	2101507	2101522	p2	(CT)8	16	Intergenic
scaffold373	2169377	2169391	p3	(TAT)5	15	Intron
scaffold373	2214077	2214100	p4	(ACGA)6	24	Intergenic
scaffold373	2413989	2414000	p2	(AC)6	12	Intergenic
scaffold373	2672085	2672099	p3	(TCG)5	15	Intergenic
scaffold373	2955146	2955166	p3	(ATT)7	21	Intergenic
scaffold373	3815391	3815438	p3	(AAT)16	48	Intergenic
scaffold372	20813	20824	p2	(AT)6	12	Intergenic
scaffold372	214800	214814	p3	(ATT)5	15	Intergenic
scaffold372	684150	684161	p2	(AT)6	12	3UTR
scaffold372	1017981	1017995	p3	(AAT)5	15	Intron
scaffold372	1021686	1021699	p2	(AC)7	14	Intergenic
scaffold372	2162279	2162299	p3	(TAT)7	21	5UTR
scaffold372	2655901	2655915	p3	(ATT)5	15	Intergenic
scaffold372	2669102	2669113	p2	(CA)6	12	Intergenic
scaffold372	2940842	2940853	p2	(AG)6	12	Intron
scaffold371	1034008	1034028	p3	(ATT)7	21	Intergenic
scaffold371	1127724	1127741	p3	(TTA)6	18	Intergenic
scaffold371	1192588	1192602	p3	(GAA)5	15	Intergenic
scaffold371	1320393	1320407	p3	(TAT)5	15	Intergenic
scaffold371	1336386	1336400	p3	(TTA)5	15	Intergenic
scaffold371	1514454	1514471	p3	(CAT)6	18	Intergenic
scaffold371	1542591	1542605	p3	(TAG)5	15	Intergenic
scaffold371	1665099	1665110	p2	(TA)6	12	Intergenic
scaffold371	1740248	1740259	p2	(TG)6	12	Intergenic
scaffold371	1751807	1751821	p3	(TAA)5	15	Intergenic
scaffold371	1768790	1768804	p3	(TAA)5	15	Intron
scaffold371	1874424	1874441	p3	(TAA)6	18	Intergenic
scaffold371	1999570	1999585	p2	(AG)8	16	Intergenic
scaffold371	2125856	2125870	p3	(TTA)5	15	Intergenic
scaffold371	2158995	2159015	p3	(ATA)7	21	Intergenic
scaffold371	2176030	2176044	p3	(GAA)5	15	Intergenic
scaffold371	2181777	2181797	p3	(AAT)7	21	Intergenic
scaffold371	2217148	2217162	p3	(ATT)5	15	Intergenic
scaffold371	2447740	2447754	p3	(AAT)5	15	Intergenic
scaffold371	2636767	2636790	p4	(AAAT)6	24	Intergenic
scaffold371	2734650	2734664	p3	(ATT)5	15	Intron
scaffold371	2808818	2808832	p3	(ATT)5	15	Intron
scaffold371	3045595	3045612	p3	(TTA)6	18	Intergenic
scaffold371	3261648	3261671	p3	(ATT)8	24	Intergenic
scaffold371	3279824	3279835	p2	(CA)6	12	Intergenic
scaffold371	3380105	3380118	p2	(AT)7	14	Intergenic
scaffold371	3386852	3386872	p3	(ATT)7	21	Intergenic
scaffold371	3465372	3465401	p3	(TAT)10	30	Intergenic
scaffold370	3416420	3416437	p3	(ATT)6	18	Intergenic
scaffold370	3482517	3482531	p3	(ACT)5	15	3UTR
scaffold370	3719909	3719923	p3	(AAT)5	15	Intergenic
scaffold370	3911334	3911345	p2	(GA)6	12	Intron
scaffold370	3993982	3993999	p3	(AAT)6	18	Intergenic
scaffold370	4134133	4134152	p4	(TAAT)5	20	Intron
scaffold370	4335002	4335016	p3	(ATT)5	15	Intergenic
scaffold370	4451477	4451491	p3	(TAT)5	15	Intergenic
scaffold370	4482701	4482712	p2	(AG)6	12	Intergenic
scaffold377	121171	121185	p3	(TAT)5	15	Intergenic
scaffold377	241722	241739	p3	(TAT)6	18	Intergenic
scaffold377	416017	416040	p4	(TTAA)6	24	Intergenic
scaffold377	548918	548932	p3	(ATT)5	15	Intergenic
scaffold377	551044	551103	p3	(ATT)20	60	5UTR
scaffold377	633305	633331	p3	(TAT)9	27	3UTR
scaffold377	868891	868914	p3	(AGT)8	24	CDS
scaffold377	912191	912205	p3	(ATA)5	15	Intron
scaffold377	951723	951740	p3	(TAA)6	18	Intron
scaffold377	1129627	1129653	p3	(AAT)9	27	Intron
scaffold377	1190075	1190086	p2	(AT)6	12	Intron
scaffold377	1244250	1244273	p3	(TAA)8	24	Intergenic
scaffold377	1336008	1336022	p3	(ATT)5	15	Intron
scaffold377	1365093	1365113	p3	(ATT)7	21	Intron
scaffold377	1436673	1436687	p3	(AGC)5	15	Intergenic
scaffold377	1577622	1577636	p3	(ATA)5	15	Intergenic
scaffold377	1608594	1608608	p3	(ATT)5	15	Intergenic
scaffold377	1624276	1624290	p3	(ATT)5	15	Intron
scaffold377	1769472	1769525	p2	(TC)27	54	Intergenic
scaffold377	1906093	1906122	p2	(GA)15	30	Intron
scaffold377	1975058	1975072	p3	(TTA)5	15	Intergenic
scaffold377	2481689	2481709	p3	(TAA)7	21	Intron
scaffold377	2524171	2524191	p3	(ATA)7	21	Intergenic
scaffold377	3473105	3473124	p4	(TATT)5	20	Intergenic
scaffold377	3585164	3585178	p3	(TTA)5	15	Intergenic
scaffold377	3801569	3801583	p3	(TAA)5	15	Intron
scaffold377	3858831	3858851	p3	(ATA)7	21	Intergenic
scaffold377	3920175	3920189	p3	(TTA)5	15	Intergenic
scaffold376	158554	158577	p4	(TATT)6	24	Intergenic
scaffold376	167535	167561	p3	(AAT)9	27	Intergenic
scaffold376	181708	181731	p3	(TAA)8	24	Intergenic
scaffold376	360119	360133	p3	(TTA)5	15	Intron
scaffold376	1004267	1004284	p3	(TAT)6	18	Intergenic
scaffold376	1150216	1150235	p4	(AATA)5	20	Intergenic
scaffold376	1180428	1180445	p3	(TAA)6	18	Intergenic
scaffold376	1197615	1197626	p2	(GT)6	12	Intergenic
scaffold376	1322006	1322023	p3	(ATT)6	18	Intergenic
scaffold376	1472145	1472159	p3	(TTC)5	15	Intergenic
scaffold376	1571139	1571153	p3	(AAT)5	15	Intergenic
scaffold376	1704763	1704780	p3	(TAA)6	18	Intergenic
scaffold376	1813820	1813840	p3	(AAT)7	21	Intergenic
scaffold376	2187311	2187364	p3	(TCC)18	54	Intergenic
scaffold376	2270201	2270218	p3	(TTA)6	18	Intergenic
scaffold376	2471991	2472011	p3	(ATT)7	21	Intergenic
scaffold376	2650892	2650915	p3	(TAT)8	24	Intergenic
scaffold376	2719320	2719334	p3	(TAT)5	15	Intergenic
scaffold376	2819960	2819971	p2	(AT)6	12	5UTR
scaffold376	3178785	3178799	p3	(TTC)5	15	Intergenic
scaffold376	3221966	3221983	p3	(ATA)6	18	Intergenic
scaffold376	3447532	3447551	p4	(ATTA)5	20	Intergenic
scaffold376	3461485	3461496	p2	(CA)6	12	Intergenic
scaffold375	1937874	1937894	p3	(TAT)7	21	Intergenic
scaffold375	3519928	3519943	p2	(CA)8	16	Intergenic
scaffold374	105329	105342	p2	(AG)7	14	Intergenic
scaffold374	710773	710796	p3	(AGT)8	24	Intergenic
scaffold374	2521470	2521490	p3	(ATA)7	21	Intergenic
scaffold379	512651	512665	p3	(TAA)5	15	Intron
scaffold379	817338	817364	p3	(TTA)9	27	Intergenic
scaffold379	846143	846157	p3	(TAT)5	15	Intergenic
scaffold379	857123	857137	p3	(TAT)5	15	Intergenic
scaffold379	1005703	1005717	p3	(TTG)5	15	Intergenic
scaffold379	1014756	1014773	p2	(GT)9	18	Intergenic
scaffold379	1056139	1056153	p3	(TAA)5	15	Intergenic
scaffold379	1079077	1079091	p3	(ATT)5	15	Intergenic
scaffold379	1128744	1128761	p3	(TTA)6	18	Intergenic
scaffold379	1137952	1137966	p3	(AAT)5	15	Intergenic
scaffold379	1173913	1173927	p3	(AAT)5	15	Intergenic
scaffold379	1220954	1220971	p3	(TTA)6	18	Intergenic
scaffold379	1271212	1271225	p2	(CA)7	14	Intergenic
scaffold379	1442322	1442336	p3	(TTA)5	15	Intergenic
scaffold379	1465291	1465302	p2	(AT)6	12	3UTR
scaffold379	1528482	1528505	p4	(ATAA)6	24	Intergenic
scaffold379	1686683	1686698	p2	(TG)8	16	3UTR
scaffold379	1707075	1707086	p2	(TA)6	12	Intron
scaffold379	1760002	1760023	p2	(TC)11	22	Intergenic
scaffold379	1937579	1937602	p3	(TAA)8	24	Intergenic
scaffold379	2138891	2138908	p3	(ATT)6	18	Intergenic
scaffold379	2192287	2192298	p2	(TA)6	12	Intergenic
scaffold379	2675175	2675190	p2	(CA)8	16	Intergenic
scaffold379	2832302	2832316	p3	(AAT)5	15	Intron
scaffold379	2903618	2903631	p2	(AT)7	14	Intron
scaffold379	3085816	3085830	p3	(TGA)5	15	Intergenic
scaffold379	3109555	3109569	p3	(ATA)5	15	Intergenic
scaffold379	3206119	3206133	p3	(AAT)5	15	Intron
scaffold379	3317315	3317334	p4	(ATAA)5	20	3UTR
scaffold379	3330881	3330904	p4	(TAAT)6	24	Intergenic
scaffold379	3718023	3718046	p3	(GAA)8	24	Intergenic
scaffold379	3766111	3766128	p3	(TTA)6	18	Intergenic
scaffold379	3775333	3775350	p3	(ATT)6	18	Intergenic
scaffold379	4002892	4002906	p3	(AAT)5	15	Intergenic
scaffold379	4060130	4060144	p3	(AAT)5	15	Intergenic
scaffold379	4126063	4126077	p3	(TTG)5	15	Intergenic
scaffold378	147311	147337	p3	(ATA)9	27	Intergenic
scaffold378	1631314	1631325	p2	(CA)6	12	Intergenic
scaffold378	1923130	1923147	p3	(CAG)6	18	Intergenic
scaffold378	2005132	2005146	p3	(AAT)5	15	Intergenic
scaffold378	2362159	2362173	p3	(TTA)5	15	Intergenic
scaffold378	2672141	2672161	p3	(TAT)7	21	Intergenic
scaffold378	3022801	3022818	p3	(AAT)6	18	Intergenic
scaffold378	3131417	3131430	p2	(CA)7	14	Intergenic
scaffold378	3140645	3140664	p4	(TTAT)5	20	Intergenic
scaffold378	3511937	3511956	p4	(AAGT)5	20	Intergenic
scaffold378	4116903	4116914	p2	(GA)6	12	Intron
scaffold378	4130871	4130885	p3	(ATA)5	15	Intergenic
scaffold378	4145592	4145606	p3	(ATT)5	15	Intergenic
scaffold124	116745	116756	p2	(CT)6	12	Intron|3UTR
scaffold124	164558	164572	p3	(ATA)5	15	Intron
scaffold124	267690	267707	p3	(ATT)6	18	Intron
scaffold124	294412	294426	p3	(AAG)5	15	Intron
scaffold124	338013	338033	p3	(TAA)7	21	3UTR
scaffold125	677089	677103	p3	(TAA)5	15	Intergenic
scaffold122	4350	4370	p3	(AAT)7	21	Intergenic
scaffold122	21528	21547	p4	(TTAA)5	20	Intergenic
scaffold122	66848	66865	p3	(AAG)6	18	Intergenic
scaffold122	198162	198173	p2	(AC)6	12	Intron
scaffold122	279548	279568	p3	(AAT)7	21	Intergenic
scaffold122	310298	310315	p2	(GT)9	18	Intergenic
scaffold122	473891	473905	p3	(TAT)5	15	Intergenic
scaffold122	534233	534268	p3	(ATT)12	36	Intergenic
scaffold122	570837	570852	p2	(CA)8	16	Intergenic
scaffold122	590957	590971	p3	(TAA)5	15	Intergenic
scaffold122	597046	597063	p3	(ATT)6	18	Intergenic
scaffold123	499144	499158	p3	(AAT)5	15	Intergenic
scaffold121	43947	43960	p2	(AT)7	14	Intergenic
scaffold121	242221	242235	p3	(ATT)5	15	Intergenic
scaffold121	339851	339865	p3	(ATA)5	15	3UTR
scaffold121	344245	344264	p4	(TTTA)5	20	Intergenic
scaffold121	379511	379525	p3	(AAT)5	15	Intron
scaffold121	382428	382447	p4	(TAAA)5	20	Intron
scaffold121	403717	403731	p3	(TAA)5	15	Intergenic
scaffold121	631180	631197	p3	(ATT)6	18	Intergenic
scaffold452	715380	715394	p3	(TAA)5	15	Intergenic
scaffold452	1093974	1093985	p2	(TA)6	12	Intergenic
scaffold452	1424153	1424170	p3	(AAT)6	18	Intron
scaffold452	1552102	1552119	p3	(ACA)6	18	Intergenic
scaffold452	1582656	1582667	p2	(GT)6	12	Intergenic
scaffold452	1955946	1955963	p3	(ATA)6	18	Intergenic
scaffold452	1992039	1992052	p2	(AG)7	14	Intergenic
scaffold452	2025792	2025809	p3	(TTA)6	18	Intergenic
scaffold453	1351193	1351222	p3	(TAA)10	30	Intergenic
scaffold453	1557589	1557604	p2	(AG)8	16	5UTR|Intron
scaffold453	1578015	1578032	p3	(TAA)6	18	Intergenic
scaffold453	1796324	1796338	p3	(ATA)5	15	Intergenic
scaffold453	1906706	1906720	p3	(TAA)5	15	Intergenic
scaffold450	319689	319700	p2	(GT)6	12	Intergenic
scaffold450	816147	816166	p4	(TAGA)5	20	Intergenic
scaffold450	971654	971668	p3	(AAT)5	15	Intergenic
scaffold450	998118	998132	p3	(ATT)5	15	Intergenic
scaffold450	1097479	1097493	p3	(ATT)5	15	Intron
scaffold450	2013716	2013736	p3	(TAA)7	21	Intron
scaffold451	653376	653390	p3	(ATA)5	15	Intergenic
scaffold451	885452	885466	p3	(ATA)5	15	Intergenic
scaffold451	1793029	1793048	p4	(AATT)5	20	Intergenic
scaffold451	2021291	2021305	p3	(TAA)5	15	Intergenic
scaffold451	2088868	2088882	p3	(GTA)5	15	Intron
scaffold456	946364	946390	p3	(ATT)9	27	Intergenic
scaffold456	1084727	1084750	p2	(CT)12	24	3UTR
scaffold456	1217027	1217042	p2	(CA)8	16	Intron
scaffold456	1276416	1276448	p3	(TTA)11	33	5UTR
scaffold456	1379050	1379067	p3	(TAT)6	18	Intergenic
scaffold456	1551326	1551340	p3	(ATT)5	15	Intergenic
scaffold456	1628273	1628293	p3	(TAT)7	21	Intergenic
scaffold457	312730	312769	p4	(TTTA)10	40	Intergenic
scaffold457	418746	418760	p3	(ATT)5	15	Intron
scaffold457	712582	712605	p3	(ATA)8	24	Intron
scaffold454	149030	149047	p3	(ATT)6	18	Intergenic
scaffold454	238120	238140	p3	(GAT)7	21	Intergenic
scaffold454	1472716	1472735	p4	(TTAC)5	20	Intergenic
scaffold454	1516620	1516634	p3	(AAT)5	15	Intergenic
scaffold454	1813996	1814010	p3	(ATG)5	15	Intergenic
scaffold455	1005597	1005611	p3	(TAT)5	15	Intron
scaffold455	1119244	1119255	p2	(AC)6	12	Intergenic
scaffold455	1149798	1149829	p4	(AATC)8	32	Intergenic
scaffold455	1189003	1189020	p3	(CGA)6	18	CDS
scaffold455	1254473	1254494	p2	(AC)11	22	Intergenic
scaffold455	1398430	1398444	p3	(TAA)5	15	3UTR
scaffold455	1884373	1884387	p3	(TAT)5	15	Intergenic
scaffold455	1915464	1915483	p4	(TTTA)5	20	Intergenic
scaffold455	2014491	2014512	p2	(AC)11	22	Intron|3UTR
scaffold458	62112	62131	p4	(ACTA)5	20	Intron
scaffold458	1025134	1025149	p2	(CG)8	16	Intergenic
scaffold458	1648512	1648544	p3	(TAT)11	33	Intergenic
scaffold459	1265326	1265340	p3	(ATA)5	15	Intergenic
scaffold459	1945662	1945676	p3	(TCT)5	15	Intergenic
scaffold459	1975433	1975462	p3	(TAT)10	30	Intergenic
scaffold459	1992467	1992480	p2	(TC)7	14	Intergenic
scaffold94	561599	561625	p3	(TAA)9	27	Intergenic
scaffold94	774149	774168	p4	(ATTA)5	20	Intron|3UTR
scaffold93	17748	17762	p3	(ATT)5	15	Intergenic
scaffold93	177843	177857	p3	(AAT)5	15	3UTR
scaffold93	301689	301702	p2	(TG)7	14	Intergenic
scaffold93	521372	521389	p3	(TTC)6	18	Intron
scaffold93	617388	617411	p4	(TTTA)6	24	Intergenic
scaffold93	651307	651327	p3	(AAT)7	21	Intergenic
scaffold92	261170	261184	p3	(CCA)5	15	Intergenic
scaffold92	449972	449986	p3	(GTT)5	15	Intergenic
scaffold92	469642	469671	p3	(TTA)10	30	Intergenic
scaffold91	616155	616169	p3	(TAA)5	15	Intergenic
scaffold153	470153	470166	p2	(AT)7	14	Intergenic
scaffold153	571243	571257	p3	(AAT)5	15	Intergenic
scaffold157	25119	25133	p3	(TAC)5	15	Intergenic
scaffold157	401621	401640	p4	(TTTA)5	20	Intergenic
scaffold155	306748	306816	p3	(GAA)23	69	Intergenic
scaffold155	441468	441495	p4	(ATAA)7	28	Intergenic
scaffold98	124586	124600	p3	(AAT)5	15	Intergenic
scaffold98	531164	531175	p2	(AC)6	12	Intergenic
scaffold70	191470	191484	p3	(TAT)5	15	Intergenic
scaffold70	781613	781630	p2	(AC)9	18	Intron
scaffold70	931309	931323	p3	(TTA)5	15	Intergenic
scaffold73	132803	132817	p3	(TTA)5	15	Intergenic
scaffold75	612623	612637	p3	(TAA)5	15	3UTR
scaffold75	810996	811007	p2	(TA)6	12	Intergenic
scaffold74	511684	511698	p3	(AGA)5	15	Intron
scaffold76	138195	138212	p3	(AAT)6	18	Intergenic
scaffold76	339892	339906	p3	(AAT)5	15	Intergenic
scaffold76	351253	351267	p3	(TAT)5	15	Intergenic
scaffold76	451019	451036	p3	(TAA)6	18	Intergenic
scaffold76	625017	625031	p3	(TTA)5	15	3UTR
scaffold236	2147869	2147886	p3	(TAA)6	18	Intergenic
scaffold236	4614769	4614783	p3	(ATA)5	15	Intergenic
scaffold236	4639144	4639155	p2	(TA)6	12	Intergenic
scaffold236	4891037	4891050	p2	(TG)7	14	Intron
scaffold236	4900932	4900946	p3	(AAT)5	15	Intron
scaffold236	4921835	4921864	p3	(ATA)10	30	Intergenic
scaffold236	5121014	5121121	p2	(CT)54	108	3UTR
scaffold236	6126249	6126263	p3	(TAT)5	15	Intergenic
scaffold236	6152227	6152244	p3	(TAT)6	18	Intergenic
scaffold236	6155383	6155402	p4	(TGAT)5	20	Intergenic
scaffold236	7079387	7079401	p3	(ATT)5	15	Intergenic
scaffold236	7322167	7322181	p3	(TAT)5	15	Intergenic
scaffold236	7417670	7417684	p3	(TAA)5	15	Intergenic
scaffold236	8119838	8119852	p3	(TAT)5	15	Intergenic
scaffold236	8546721	8546740	p4	(ATTC)5	20	Intron
scaffold236	8910104	8910133	p3	(TAA)10	30	Intergenic
scaffold236	8951725	8951742	p3	(CTT)6	18	5UTR
scaffold236	9167816	9167833	p3	(AAT)6	18	Intron
scaffold236	9523170	9523187	p3	(ATT)6	18	Intergenic
scaffold237	88134	88151	p3	(TAA)6	18	Intron
scaffold237	129197	129210	p2	(CT)7	14	Intron
scaffold237	316042	316056	p3	(AAT)5	15	Intron
scaffold237	443138	443158	p3	(TAA)7	21	Intron
scaffold237	991332	991346	p3	(TTA)5	15	Intergenic
scaffold237	1016437	1016456	p4	(ATTG)5	20	Intergenic
scaffold237	1177963	1177986	p3	(GAT)8	24	Intergenic
scaffold237	1181697	1181714	p3	(ATT)6	18	Intergenic
scaffold237	1222208	1222222	p3	(AAT)5	15	Intergenic
scaffold237	1260496	1260515	p4	(AGAT)5	20	Intergenic
scaffold237	1551721	1551735	p3	(ATT)5	15	Intergenic
scaffold237	1566761	1566781	p3	(TAT)7	21	Intergenic
scaffold237	1886533	1886544	p2	(AT)6	12	Intergenic
scaffold237	2136992	2137011	p4	(AAAT)5	20	Intergenic
scaffold237	2211429	2211443	p3	(TCT)5	15	Intergenic
scaffold237	2224146	2224163	p3	(TAT)6	18	Intergenic
scaffold237	2416608	2416622	p3	(TTA)5	15	Intergenic
scaffold237	2476616	2476630	p3	(TTA)5	15	Intergenic
scaffold237	2801008	2801022	p3	(AAT)5	15	Intergenic
scaffold237	2844334	2844351	p3	(ATT)6	18	Intergenic
scaffold237	3148278	3148292	p3	(TTG)5	15	Intergenic
scaffold237	3718686	3718709	p4	(ATTT)6	24	Intergenic
scaffold237	3909107	3909121	p3	(GAA)5	15	Intergenic
scaffold237	3949178	3949192	p3	(TTA)5	15	Intergenic
scaffold237	4180981	4181016	p3	(TAT)12	36	Intergenic
scaffold237	5216569	5216589	p3	(AAT)7	21	Intron
scaffold237	5451024	5451038	p3	(TAT)5	15	Intergenic
scaffold237	5711455	5711469	p3	(ATA)5	15	Intergenic
scaffold237	6411251	6411272	p2	(GA)11	22	Intergenic
scaffold237	6413399	6413416	p3	(CTT)6	18	Intergenic
scaffold237	6911401	6911421	p3	(ATA)7	21	Intergenic
scaffold237	6916416	6916430	p3	(TAA)5	15	Intergenic
scaffold237	6952103	6952118	p2	(AT)8	16	5UTR
scaffold237	7104253	7104267	p3	(AAT)5	15	Intergenic
scaffold237	7151172	7151186	p3	(ATA)5	15	Intergenic
scaffold237	7169723	7169737	p3	(AAT)5	15	Intergenic
scaffold237	7673816	7673831	p2	(TC)8	16	Intergenic
scaffold237	8019214	8019228	p3	(CTT)5	15	Intron
scaffold237	8121099	8121113	p3	(ATT)5	15	Intergenic
scaffold237	8229338	8229361	p3	(GAT)8	24	Intergenic
scaffold237	8393891	8393905	p3	(AAT)5	15	Intergenic
scaffold237	8514421	8514447	p3	(TTA)9	27	Intergenic
scaffold237	9145392	9145406	p3	(ATA)5	15	Intergenic
scaffold234	128127	128226	p2	(CT)50	100	Intergenic
scaffold234	3374174	3374188	p3	(ATA)5	15	Intergenic
scaffold234	3400300	3400314	p3	(AAT)5	15	Intergenic
scaffold234	3414974	3414994	p3	(TTA)7	21	Intergenic
scaffold234	3488163	3488177	p3	(ATA)5	15	Intergenic
scaffold234	3510052	3510063	p2	(TA)6	12	Intergenic
scaffold234	3728173	3728190	p3	(TAT)6	18	Intergenic
scaffold234	3974801	3974821	p3	(GAG)7	21	Intron
scaffold234	4113564	4113583	p4	(TTTA)5	20	Intron
scaffold234	4173750	4173770	p3	(TCT)7	21	Intron
scaffold234	4318157	4318171	p3	(TAT)5	15	3UTR
scaffold234	4327303	4327317	p3	(CAG)5	15	5UTR
scaffold234	4611757	4611771	p3	(ATT)5	15	Intergenic
scaffold234	4670346	4670360	p3	(ATA)5	15	Intergenic
scaffold234	4854720	4854731	p2	(TA)6	12	Intergenic
scaffold234	4861029	4861048	p4	(TTTA)5	20	Intergenic
scaffold234	4971238	4971258	p3	(AAT)7	21	Intergenic
scaffold234	5187430	5187450	p3	(TTA)7	21	Intron
scaffold234	5199306	5199317	p2	(AT)6	12	Intergenic
scaffold234	5443921	5443935	p3	(TCC)5	15	Intergenic
scaffold234	5519603	5519622	p4	(TAAA)5	20	Intergenic
scaffold234	5911672	5911691	p4	(TTAT)5	20	3UTR
scaffold234	5951519	5951539	p3	(TTA)7	21	Intergenic
scaffold234	6637357	6637370	p2	(AC)7	14	Intergenic
scaffold234	7013035	7013052	p3	(TTA)6	18	Intergenic
scaffold234	7952100	7952114	p3	(ATT)5	15	Intron
scaffold234	8115028	8115048	p3	(AAT)7	21	Intergenic
scaffold234	8171607	8171627	p3	(AAT)7	21	Intergenic
scaffold234	8613978	8613992	p3	(ATT)5	15	Intergenic
scaffold234	8817170	8817183	p2	(GT)7	14	3UTR
scaffold234	8825292	8825351	p3	(ATT)20	60	Intergenic
scaffold234	9717309	9717326	p3	(ATT)6	18	Intergenic
scaffold234	10203830	10203917	p2	(AG)44	88	Intron
scaffold234	10339481	10339498	p3	(AAT)6	18	Intron
scaffold234	10435907	10435921	p3	(TTG)5	15	Intron
scaffold234	10467348	10467361	p2	(TG)7	14	Intron
scaffold234	10485210	10485224	p3	(ATA)5	15	5UTR
scaffold234	10522316	10522327	p2	(TA)6	12	Intergenic
scaffold234	10551750	10551764	p3	(AAT)5	15	Intergenic
scaffold234	10599573	10599587	p3	(TCT)5	15	Intergenic
scaffold234	10677022	10677036	p3	(TAA)5	15	Intergenic
scaffold234	10723217	10723231	p3	(AAT)5	15	Intergenic
scaffold234	10933739	10933762	p3	(TAA)8	24	Intron
scaffold234	10980768	10980795	p4	(TTTA)7	28	Intergenic
scaffold234	11056367	11056378	p2	(TA)6	12	Intergenic
scaffold234	11058653	11058667	p3	(TTA)5	15	Intergenic
scaffold234	11129321	11129338	p3	(TTC)6	18	Intergenic
scaffold234	11419440	11419454	p3	(CTT)5	15	CDS
scaffold234	11498572	11498583	p2	(CA)6	12	Intergenic
scaffold234	11531312	11531329	p3	(TTC)6	18	Intergenic
scaffold234	11683743	11683757	p3	(CGG)5	15	Intergenic
scaffold234	11837350	11837364	p3	(ATT)5	15	Intergenic
scaffold234	11907710	11907724	p3	(TAA)5	15	Intergenic
scaffold234	11957527	11957544	p3	(TCC)6	18	CDS
scaffold234	12046668	12046685	p3	(TAT)6	18	Intron
scaffold234	12067556	12067576	p3	(ATA)7	21	5UTR
scaffold234	12107070	12107083	p2	(TA)7	14	Intergenic
scaffold234	12294317	12294330	p2	(TC)7	14	Intergenic
scaffold234	12323020	12323047	p4	(AATA)7	28	Intergenic
scaffold234	12639694	12639717	p4	(AAAT)6	24	Intron
scaffold234	12707846	12707860	p3	(TAA)5	15	Intergenic
scaffold234	12815254	12815268	p3	(AAT)5	15	Intergenic
scaffold234	12888374	12888394	p3	(TAA)7	21	Intergenic
scaffold234	12928011	12928024	p2	(TG)7	14	Intergenic
scaffold234	12962116	12962133	p2	(AT)9	18	Intergenic
scaffold234	12997680	12997699	p4	(TTTA)5	20	Intergenic
scaffold234	13303867	13303878	p2	(TA)6	12	3UTR
scaffold234	13323972	13323983	p2	(GT)6	12	Intergenic
scaffold234	13377071	13377092	p2	(GA)11	22	5UTR
scaffold234	13408229	13408243	p3	(AAT)5	15	Intergenic
scaffold234	13439373	13439392	p4	(TCCA)5	20	Intergenic
scaffold234	13505667	13505678	p2	(GA)6	12	Intergenic
scaffold234	13526901	13526918	p2	(AC)9	18	Intergenic
scaffold235	3108326	3108340	p3	(TAT)5	15	Intron
scaffold235	3153021	3153032	p2	(TA)6	12	Intergenic
scaffold235	3486516	3486641	p2	(CT)63	126	Intergenic
scaffold235	3578914	3578928	p3	(ATA)5	15	Intron
scaffold235	3991755	3991772	p3	(ATA)6	18	Intergenic
scaffold235	4044941	4044955	p3	(AAC)5	15	CDS
scaffold235	4181449	4181466	p3	(GTA)6	18	Intergenic
scaffold235	4488201	4488215	p3	(GTG)5	15	CDS
scaffold235	4633951	4633965	p3	(TAT)5	15	Intergenic
scaffold235	4671096	4671110	p3	(TAT)5	15	Intergenic
scaffold235	4716420	4716437	p3	(ATT)6	18	Intergenic
scaffold235	5127411	5127425	p3	(TTA)5	15	Intergenic
scaffold235	5162750	5162761	p2	(AC)6	12	Intergenic
scaffold235	5307340	5307360	p3	(TCC)7	21	CDS
scaffold235	5694399	5694413	p3	(ATA)5	15	Intron
scaffold235	5771979	5771998	p4	(AGAT)5	20	Intergenic
scaffold235	5856361	5856380	p4	(TTTA)5	20	Intergenic
scaffold235	5890971	5890982	p2	(GA)6	12	Intron
scaffold235	6112966	6112980	p3	(TTA)5	15	Intergenic
scaffold235	6294199	6294213	p3	(GAA)5	15	Intergenic
scaffold235	6471499	6471648	p2	(TC)75	150	Intergenic
scaffold235	6814025	6814045	p3	(AAG)7	21	Intergenic
scaffold235	7132818	7132832	p3	(TTA)5	15	Intergenic
scaffold235	8121377	8121388	p2	(TC)6	12	Intergenic
scaffold235	8169947	8169961	p3	(TAT)5	15	Intergenic
scaffold235	8291744	8291758	p3	(ATT)5	15	Intergenic
scaffold235	8461464	8461475	p2	(AT)6	12	Intergenic
scaffold235	8651232	8651246	p3	(TTA)5	15	Intergenic
scaffold235	9104426	9104440	p3	(AAT)5	15	Intergenic
scaffold235	9113720	9113739	p4	(TTAA)5	20	Intergenic
scaffold235	9261386	9261400	p3	(ATT)5	15	Intergenic
scaffold235	9319076	9319093	p3	(ATG)6	18	3UTR|CDS
scaffold235	9794200	9794217	p3	(TTA)6	18	Intergenic
scaffold235	9810633	9810647	p3	(TTA)5	15	Intergenic
scaffold235	9950102	9950113	p2	(CA)6	12	Intergenic
scaffold235	10056746	10056763	p3	(TTA)6	18	Intergenic
scaffold233	12106	12123	p3	(TAT)6	18	Intergenic
scaffold238	1139503	1139520	p3	(TAA)6	18	Intergenic
scaffold238	1405159	1405176	p3	(TAT)6	18	Intergenic
scaffold238	1692548	1692562	p3	(TTA)5	15	Intergenic
scaffold238	4120745	4120765	p3	(ATA)7	21	Intergenic
scaffold238	4178392	4178406	p3	(TAA)5	15	Intergenic
scaffold238	4181550	4181564	p3	(TAA)5	15	Intergenic
scaffold238	4211596	4211610	p3	(TAC)5	15	Intergenic
scaffold238	4229108	4229122	p3	(AAT)5	15	CDS
scaffold238	4851943	4851954	p2	(TA)6	12	Intergenic
scaffold238	4932152	4932166	p3	(AAG)5	15	Intergenic
scaffold238	5138403	5138422	p4	(ATTA)5	20	Intergenic
scaffold238	5328166	5328180	p3	(CTT)5	15	Intergenic
scaffold238	5532111	5532125	p3	(TAA)5	15	Intergenic
scaffold238	5961623	5961638	p2	(AG)8	16	Intergenic
scaffold238	6186501	6186518	p3	(TTA)6	18	Intron
scaffold238	6214964	6214984	p3	(TAA)7	21	Intergenic
scaffold238	6219044	6219064	p3	(TAT)7	21	Intergenic
scaffold238	6509186	6509200	p3	(GGT)5	15	Intron
scaffold238	6533982	6533995	p2	(AT)7	14	Intergenic
scaffold238	6663417	6663431	p3	(AAT)5	15	Intergenic
scaffold238	6912691	6912705	p3	(TAA)5	15	Intergenic
scaffold238	6926671	6926691	p3	(TAA)7	21	Intergenic
scaffold238	7120970	7120996	p3	(TAA)9	27	Intergenic
scaffold238	7148553	7148567	p3	(TAT)5	15	Intergenic
scaffold238	7179357	7179371	p3	(AGG)5	15	Intron
scaffold238	7321908	7321922	p3	(GAG)5	15	Intron
scaffold238	7671430	7671450	p3	(AAT)7	21	Intron
scaffold238	7704991	7705011	p3	(AAT)7	21	Intergenic
scaffold238	7772631	7772650	p4	(AAAT)5	20	Intergenic
scaffold238	8231120	8231134	p3	(ATT)5	15	Intergenic
scaffold238	8431528	8431542	p3	(ATT)5	15	Intergenic
scaffold238	8745175	8745214	p2	(AG)20	40	Intergenic
scaffold239	151460	151474	p3	(GAA)5	15	Intergenic
scaffold239	215938	215958	p3	(AAT)7	21	Intergenic
scaffold239	334197	334211	p3	(ATA)5	15	Intron
scaffold239	655200	655215	p2	(TC)8	16	Intergenic
scaffold239	839972	839986	p3	(AAT)5	15	Intergenic
scaffold239	1166927	1166947	p3	(CGT)7	21	Intergenic
scaffold239	1201424	1201444	p3	(TAA)7	21	Intergenic
scaffold239	1335862	1335882	p3	(TTA)7	21	Intergenic
scaffold239	1409770	1409784	p3	(ATT)5	15	Intergenic
scaffold239	1441600	1441617	p3	(TAA)6	18	Intergenic
scaffold239	1572071	1572088	p3	(ATT)6	18	Intergenic
scaffold239	1756632	1756646	p3	(TAA)5	15	Intron
scaffold239	1800725	1800739	p3	(ATA)5	15	Intergenic
scaffold239	1827697	1827711	p3	(TAA)5	15	Intron
scaffold239	1943381	1943392	p2	(TA)6	12	Intron
scaffold239	2347107	2347118	p2	(AC)6	12	Intergenic
scaffold239	2798103	2798117	p3	(AAT)5	15	Intergenic
scaffold239	3120750	3120782	p3	(AAT)11	33	Intergenic
scaffold239	3511410	3511423	p2	(TC)7	14	Intergenic
scaffold239	4053138	4053152	p3	(AAT)5	15	Intergenic
scaffold239	4631488	4631502	p3	(ATT)5	15	Intergenic
scaffold239	5437710	5437730	p3	(TAT)7	21	Intergenic
scaffold239	6020692	6020709	p3	(TTC)6	18	3UTR
scaffold239	7215103	7215116	p2	(TA)7	14	3UTR
scaffold481	27179	27190	p2	(AT)6	12	Intergenic
scaffold481	103196	103210	p3	(TAT)5	15	Intergenic
scaffold481	1462791	1462805	p3	(TAA)5	15	Intergenic
scaffold481	1567754	1567771	p2	(TA)9	18	Intron
scaffold480	101560	101574	p3	(ACT)5	15	5UTR
scaffold480	120186	120200	p3	(ATT)5	15	Intron
scaffold480	211721	211735	p3	(ATT)5	15	Intergenic
scaffold480	316137	316148	p2	(GA)6	12	Intergenic
scaffold480	387396	387410	p3	(ATA)5	15	Intergenic
scaffold480	411350	411364	p3	(ATT)5	15	Intergenic
scaffold480	471198	471227	p3	(ATA)10	30	Intergenic
scaffold480	690153	690164	p2	(TC)6	12	Intergenic
scaffold480	1004001	1004030	p3	(TAG)10	30	3UTR
scaffold480	1052541	1052588	p3	(TAA)16	48	Intron
scaffold480	1143242	1143265	p3	(TAT)8	24	Intergenic
scaffold480	1262442	1262462	p3	(AAT)7	21	Intron
scaffold480	1280303	1280335	p3	(AAT)11	33	Intergenic
scaffold480	1378663	1378674	p2	(AG)6	12	Intron
scaffold480	1457962	1457973	p2	(AC)6	12	Intergenic
scaffold480	1548071	1548085	p3	(ATT)5	15	Intron
scaffold483	143510	143530	p3	(ATA)7	21	Intergenic
scaffold483	1139979	1139999	p3	(ATA)7	21	Intergenic
scaffold482	122804	122824	p3	(TAT)7	21	Intergenic
scaffold482	181670	181684	p3	(TAA)5	15	Intergenic
scaffold484	717141	717158	p3	(TTA)6	18	Intergenic
scaffold487	290152	290166	p3	(ATT)5	15	Intron
scaffold487	1219248	1219262	p3	(TAA)5	15	Intergenic
scaffold487	1223620	1223643	p4	(TTAT)6	24	3UTR
scaffold486	25982	26011	p3	(TAT)10	30	Intergenic
scaffold486	318632	318645	p2	(AT)7	14	Intron
scaffold486	1086554	1086577	p3	(ATT)8	24	Intergenic
scaffold486	1438960	1438971	p2	(AG)6	12	Intergenic
scaffold486	1558397	1558411	p3	(ATA)5	15	Intergenic
scaffold486	1596740	1596751	p2	(AT)6	12	3UTR
scaffold486	1634940	1634954	p3	(TAA)5	15	Intergenic
scaffold489	1065054	1065074	p3	(AAT)7	21	Intergenic
scaffold489	1265134	1265148	p3	(TAA)5	15	Intergenic
scaffold489	1375802	1375813	p2	(AT)6	12	Intergenic
scaffold489	1465309	1465320	p2	(CA)6	12	Intergenic
scaffold489	1546985	1547005	p3	(TCA)7	21	3UTR
scaffold488	660916	660933	p3	(TCA)6	18	Intergenic
scaffold242	292100	292114	p3	(ATA)5	15	3UTR
scaffold242	412854	412874	p3	(TAA)7	21	3UTR
scaffold242	432138	432165	p4	(TTTA)7	28	Intergenic
scaffold242	510397	510411	p3	(AAT)5	15	Intergenic
scaffold242	606919	606933	p3	(TAT)5	15	Intergenic
scaffold242	632123	632136	p2	(AC)7	14	Intergenic
scaffold242	1063648	1063667	p4	(AAAT)5	20	Intergenic
scaffold242	1323615	1323626	p2	(TA)6	12	Intergenic
scaffold242	1358458	1358472	p3	(ATT)5	15	Intergenic
scaffold242	1396981	1397004	p2	(GT)12	24	Intergenic
scaffold242	1461128	1461145	p3	(TAT)6	18	Intergenic
scaffold242	1511872	1511889	p3	(TTA)6	18	Intron
scaffold242	1534468	1534482	p3	(AAT)5	15	Intergenic
scaffold242	1578844	1578858	p3	(GTA)5	15	Intergenic
scaffold242	1646088	1646099	p2	(TC)6	12	Intergenic
scaffold242	1673883	1673902	p4	(TTAT)5	20	Intergenic
scaffold242	1868690	1868701	p2	(TA)6	12	5UTR
scaffold242	1874762	1874776	p3	(CAC)5	15	Intergenic
scaffold242	1882749	1882763	p3	(TAA)5	15	Intergenic
scaffold242	2008672	2008691	p4	(ATTT)5	20	Intergenic
scaffold242	2817092	2817109	p3	(ATA)6	18	Intron
scaffold242	3122976	3123008	p3	(AAT)11	33	Intron
scaffold242	3127738	3127751	p2	(CA)7	14	Intron
scaffold242	3136484	3136510	p3	(TTA)9	27	Intron
scaffold242	3150657	3150677	p3	(CAT)7	21	CDS
scaffold242	3221839	3221859	p3	(TTA)7	21	3UTR
scaffold242	3271718	3271732	p3	(TAT)5	15	Intergenic
scaffold242	3751576	3751595	p4	(TGAT)5	20	Intergenic
scaffold242	4106038	4106055	p3	(TAA)6	18	Intergenic
scaffold242	4127261	4127275	p3	(TAT)5	15	Intergenic
scaffold242	4216031	4216054	p3	(TTA)8	24	Intergenic
scaffold242	4443002	4443016	p3	(CTT)5	15	Intergenic
scaffold242	4714242	4714259	p3	(TAG)6	18	CDS
scaffold242	4717515	4717529	p3	(GGT)5	15	CDS
scaffold242	5018628	5018642	p3	(ATT)5	15	Intergenic
scaffold242	5526582	5526617	p3	(TTA)12	36	Intergenic
scaffold241	406420	406443	p3	(ATA)8	24	Intergenic
scaffold241	2006946	2006960	p3	(AAT)5	15	Intergenic
scaffold241	2547372	2547389	p3	(AAT)6	18	3UTR
scaffold241	3797570	3797581	p2	(GT)6	12	Intergenic
scaffold241	5681953	5681970	p3	(ATT)6	18	Intergenic
scaffold241	6171144	6171158	p3	(ATT)5	15	Intergenic
scaffold240	768398	768412	p3	(TCT)5	15	Intergenic
scaffold240	777115	777135	p3	(GGT)7	21	Intergenic
scaffold240	911012	911026	p3	(TAA)5	15	Intron
scaffold240	1211438	1211455	p3	(ATT)6	18	Intergenic
scaffold240	1215295	1215309	p3	(TTA)5	15	Intergenic
scaffold240	1331482	1331499	p3	(TTA)6	18	Intergenic
scaffold240	1379451	1379470	p4	(TAAG)5	20	Intergenic
scaffold240	1405616	1405635	p2	(TG)10	20	Intergenic
scaffold240	1428634	1428654	p3	(ATA)7	21	Intergenic
scaffold240	1508803	1508826	p3	(TAT)8	24	Intergenic
scaffold240	1513211	1513280	p2	(AG)35	70	Intergenic
scaffold240	1556926	1556937	p2	(CA)6	12	Intergenic
scaffold240	1587470	1587484	p3	(TAT)5	15	Intergenic
scaffold240	1681923	1681937	p3	(AGG)5	15	CDS
scaffold240	1857547	1857564	p3	(TAA)6	18	Intron
scaffold240	1985709	1985723	p3	(ATA)5	15	Intergenic
scaffold240	2274420	2274431	p2	(CA)6	12	Intergenic
scaffold240	2513151	2513164	p2	(CA)7	14	3UTR
scaffold240	3416880	3416897	p3	(AAT)6	18	Intergenic
scaffold240	3716118	3716135	p3	(AGA)6	18	Intergenic
scaffold240	3892027	3892041	p3	(TTA)5	15	5UTR
scaffold240	4021645	4021668	p2	(CT)12	24	Intergenic
scaffold240	4114434	4114457	p3	(ATT)8	24	Intron
scaffold240	5030398	5030415	p2	(TG)9	18	Intergenic
scaffold240	5181027	5181044	p3	(TAT)6	18	Intergenic
scaffold240	6093213	6093230	p3	(TAT)6	18	Intergenic
scaffold240	6161277	6161291	p3	(TTA)5	15	Intergenic
scaffold240	6193708	6193722	p3	(ATG)5	15	Intron
scaffold240	7024121	7024144	p3	(ATT)8	24	3UTR
scaffold240	7044166	7044177	p2	(TA)6	12	3UTR
scaffold240	7060821	7060835	p3	(ATT)5	15	Intron
scaffold240	7135630	7135643	p2	(GA)7	14	Intron
scaffold246	142746	142757	p2	(AT)6	12	Intergenic
scaffold249	137425	137439	p3	(TTC)5	15	Intergenic
scaffold418	391580	391611	p4	(TCGT)8	32	Intergenic
scaffold418	905098	905109	p2	(TG)6	12	Intergenic
scaffold418	1827698	1827715	p3	(AAT)6	18	Intergenic
scaffold418	1862563	1862576	p2	(TC)7	14	Intron
scaffold418	2021029	2021049	p3	(TTG)7	21	5UTR
scaffold418	2227232	2227252	p3	(ATT)7	21	Intergenic
scaffold418	2302898	2302912	p3	(TTA)5	15	Intron
scaffold418	2641955	2641975	p3	(TAT)7	21	Intergenic
scaffold418	2883250	2883269	p4	(TCGA)5	20	Intergenic
scaffold419	307228	307239	p2	(CA)6	12	Intergenic
scaffold419	1451799	1451825	p3	(TTA)9	27	Intergenic
scaffold419	1586984	1587001	p3	(TAT)6	18	Intergenic
scaffold419	1929582	1929602	p3	(ATT)7	21	Intergenic
scaffold419	2524754	2524777	p4	(TTTA)6	24	Intergenic
scaffold416	490064	490078	p3	(ATT)5	15	Intergenic
scaffold416	2780093	2780108	p2	(GT)8	16	Intergenic
scaffold416	2859495	2859512	p3	(TAA)6	18	Intron
scaffold416	2861637	2861654	p3	(ATT)6	18	Intron
scaffold416	2865820	2865831	p2	(TA)6	12	Intron
scaffold417	151423	151436	p2	(AT)7	14	Intergenic
scaffold417	161079	161093	p3	(ATA)5	15	Intergenic
scaffold417	266841	266855	p3	(TTA)5	15	Intergenic
scaffold417	345022	345036	p3	(ATA)5	15	Intergenic
scaffold417	394491	394510	p4	(TAAA)5	20	Intergenic
scaffold417	406356	406383	p4	(AATA)7	28	Intergenic
scaffold417	723896	723910	p3	(TAA)5	15	Intergenic
scaffold417	833606	833623	p3	(TAA)6	18	Intergenic
scaffold417	1009523	1009537	p3	(ATT)5	15	Intergenic
scaffold417	1136464	1136477	p2	(GT)7	14	Intergenic
scaffold417	1138810	1138824	p3	(TAG)5	15	Intergenic
scaffold417	1288954	1288968	p3	(TAA)5	15	Intergenic
scaffold417	1628865	1628892	p4	(TAAA)7	28	Intergenic
scaffold417	1780063	1780082	p2	(AT)10	20	Intron
scaffold417	1909953	1909964	p2	(TG)6	12	Intergenic
scaffold417	1965647	1965658	p2	(AT)6	12	Intergenic
scaffold417	2092714	2092728	p3	(TTA)5	15	Intergenic
scaffold417	2349550	2349569	p4	(TTAT)5	20	Intergenic
scaffold417	2431504	2431521	p3	(ATT)6	18	Intergenic
scaffold417	2557832	2557870	p3	(TTC)13	39	Intergenic
scaffold417	2582198	2582217	p4	(AAAT)5	20	Intergenic
scaffold414	271542	271556	p3	(ATA)5	15	Intergenic
scaffold414	389198	389212	p3	(TAT)5	15	Intron
scaffold414	425094	425108	p3	(TTA)5	15	Intergenic
scaffold414	510077	510097	p3	(TAA)7	21	3UTR
scaffold414	531988	532005	p3	(GAG)6	18	CDS
scaffold414	619549	619569	p3	(AAT)7	21	5UTR
scaffold414	790091	790114	p4	(AAAT)6	24	Intergenic
scaffold414	916455	916472	p3	(CTC)6	18	Intergenic
scaffold414	1014072	1014086	p3	(TAT)5	15	Intergenic
scaffold414	1227244	1227258	p3	(ATT)5	15	Intergenic
scaffold414	1238491	1238505	p3	(TCC)5	15	Intergenic
scaffold414	1281704	1281718	p3	(AAT)5	15	Intergenic
scaffold414	1319953	1319967	p3	(AAT)5	15	Intron
scaffold414	1482852	1482863	p2	(AT)6	12	Intergenic
scaffold414	1602263	1602276	p2	(GA)7	14	Intergenic
scaffold414	1768421	1768444	p3	(ATT)8	24	Intergenic
scaffold414	2007136	2007159	p4	(AATA)6	24	Intergenic
scaffold414	2192240	2192257	p3	(TTC)6	18	Intergenic
scaffold414	2262217	2262231	p3	(AAG)5	15	Intergenic
scaffold414	2340579	2340593	p3	(TTA)5	15	Intergenic
scaffold414	2413064	2413081	p3	(ATT)6	18	Intergenic
scaffold414	2521297	2521311	p3	(ATT)5	15	Intergenic
scaffold414	2631376	2631393	p3	(AGT)6	18	5UTR
scaffold414	2853247	2853261	p3	(TTA)5	15	Intron
scaffold414	2873444	2873458	p3	(AAT)5	15	3UTR
scaffold415	154935	154952	p3	(TAA)6	18	Intergenic
scaffold415	1739443	1739456	p2	(CT)7	14	Intergenic
scaffold415	1912320	1912337	p3	(AAT)6	18	Intron
scaffold415	1921296	1921313	p3	(TAA)6	18	Intron
scaffold415	2119123	2119146	p3	(ATA)8	24	Intron
scaffold415	2188424	2188435	p2	(TG)6	12	Intron
scaffold415	2235439	2235450	p2	(CA)6	12	Intergenic
scaffold415	2335749	2335769	p3	(TAA)7	21	Intergenic
scaffold415	2430177	2430191	p3	(ATA)5	15	Intron
scaffold415	2574997	2575011	p3	(TAT)5	15	Intergenic
scaffold415	2619469	2619483	p3	(AAT)5	15	Intergenic
scaffold415	2694775	2694789	p3	(TTC)5	15	Intergenic
scaffold415	2718651	2718665	p3	(ATA)5	15	Intergenic
scaffold415	2814379	2814414	p3	(TTA)12	36	Intergenic
scaffold412	29008	29022	p3	(TAT)5	15	Intergenic
scaffold412	140713	140730	p3	(ATA)6	18	Intergenic
scaffold412	528117	528128	p2	(TA)6	12	3UTR
scaffold412	568471	568485	p3	(TCA)5	15	Intergenic
scaffold412	637520	637534	p3	(TAA)5	15	Intergenic
scaffold412	745524	745550	p3	(ATT)9	27	Intron
scaffold412	920101	920115	p3	(AAT)5	15	Intron
scaffold412	971752	971766	p3	(TAA)5	15	5UTR
scaffold412	1046904	1046918	p3	(AAT)5	15	Intron
scaffold412	1071450	1071467	p3	(AAT)6	18	Intergenic
scaffold412	1238542	1238565	p4	(AAAT)6	24	Intergenic
scaffold412	1348666	1348689	p3	(TTA)8	24	Intergenic
scaffold412	1787537	1787560	p3	(AAT)8	24	Intergenic
scaffold412	1791451	1791465	p3	(CCA)5	15	5UTR
scaffold412	1916053	1916073	p3	(ATT)7	21	Intergenic
scaffold412	2017929	2017943	p3	(TAA)5	15	Intergenic
scaffold412	2162158	2162172	p3	(TTC)5	15	Intergenic
scaffold412	2211253	2211282	p3	(TAA)10	30	Intergenic
scaffold412	2255468	2255479	p2	(AT)6	12	3UTR
scaffold412	2261343	2261357	p3	(TTG)5	15	CDS
scaffold412	2394517	2394528	p2	(TA)6	12	Intergenic
scaffold412	2407326	2407340	p3	(TAT)5	15	Intergenic
scaffold412	2638227	2638241	p3	(ATT)5	15	5UTR
scaffold412	2714276	2714296	p3	(ATT)7	21	Intergenic
scaffold412	2726288	2726302	p3	(TAA)5	15	Intergenic
scaffold412	2898286	2898305	p4	(TTTA)5	20	Intergenic
scaffold413	57484	57498	p3	(ATA)5	15	Intergenic
scaffold413	158390	158404	p3	(ATT)5	15	Intergenic
scaffold413	164319	164345	p3	(AGG)9	27	Intergenic
scaffold413	333576	333587	p2	(TA)6	12	Intergenic
scaffold413	744267	744281	p3	(ATT)5	15	Intergenic
scaffold413	814642	814656	p3	(ATA)5	15	Intergenic
scaffold413	818467	818481	p3	(TTA)5	15	5UTR
scaffold413	840094	840117	p3	(ATT)8	24	Intron
scaffold413	1185828	1185842	p3	(ATT)5	15	Intergenic
scaffold413	1933821	1933840	p2	(GT)10	20	Intergenic
scaffold413	2478785	2478799	p3	(AAT)5	15	Intron
scaffold413	2719599	2719614	p2	(TA)8	16	Intergenic
scaffold413	2773205	2773225	p3	(TAA)7	21	Intergenic
scaffold410	1334734	1334745	p2	(TA)6	12	Intergenic
scaffold410	1829849	1829860	p2	(GA)6	12	Intergenic
scaffold411	2862547	2862561	p3	(AAT)5	15	Intergenic
scaffold117	51424	51444	p3	(ATT)7	21	Intergenic
scaffold117	158288	158302	p3	(TTA)5	15	Intergenic
scaffold117	245400	245420	p3	(ATT)7	21	Intergenic
scaffold117	534833	534856	p3	(GGC)8	24	Intergenic
scaffold117	599322	599342	p3	(AGA)7	21	Intergenic
scaffold117	658357	658371	p3	(TTA)5	15	Intergenic
scaffold116	511887	511901	p3	(AAG)5	15	Intergenic
scaffold115	331306	331344	p3	(ATT)13	39	Intergenic
scaffold115	405426	405440	p3	(TAT)5	15	3UTR
scaffold114	229289	229302	p2	(TA)7	14	Intergenic
scaffold114	234374	234391	p3	(ATA)6	18	Intron
scaffold114	322388	322408	p3	(GAA)7	21	Intergenic
scaffold114	416620	416637	p3	(ATT)6	18	Intergenic
scaffold114	426997	427011	p3	(ATT)5	15	Intergenic
scaffold114	477738	477753	p2	(AT)8	16	3UTR
scaffold114	592412	592429	p3	(ATT)6	18	Intergenic
scaffold114	726046	726060	p3	(TAT)5	15	Intergenic
scaffold114	729506	729517	p2	(GT)6	12	Intergenic
scaffold113	291093	291108	p2	(TG)8	16	Intergenic
scaffold113	358021	358034	p2	(AC)7	14	Intergenic
scaffold113	361068	361082	p3	(AAT)5	15	Intergenic
scaffold113	426771	426785	p3	(TTA)5	15	Intergenic
scaffold113	502757	502780	p3	(AAT)8	24	Intergenic
scaffold111	432452	432466	p3	(ATA)5	15	Intron
scaffold111	463263	463280	p3	(TAT)6	18	Intergenic
scaffold111	466025	466044	p4	(TAAA)5	20	3UTR
scaffold111	514051	514062	p2	(TC)6	12	Intron
scaffold111	527379	527396	p3	(CAT)6	18	Intron
scaffold111	570210	570223	p2	(TC)7	14	Intergenic
scaffold111	594550	594573	p3	(GCA)8	24	CDS
scaffold111	687691	687708	p2	(AC)9	18	Intron
scaffold111	697055	697070	p2	(CA)8	16	Intron
scaffold111	715820	715831	p2	(TG)6	12	Intron
scaffold110	93981	93995	p3	(TAA)5	15	Intergenic
scaffold110	120822	120845	p4	(TTCA)6	24	Intron
scaffold110	127288	127302	p3	(TAT)5	15	Intergenic
scaffold110	279429	279458	p3	(AAT)10	30	Intron
scaffold110	366825	366839	p3	(AAT)5	15	5UTR|Intron
scaffold110	401545	401559	p3	(ATA)5	15	Intron
scaffold110	454225	454239	p3	(GGC)5	15	Intergenic
scaffold119	152572	152591	p4	(TCTT)5	20	Intergenic
scaffold119	431193	431210	p3	(TTC)6	18	Intergenic
scaffold118	86851	86865	p3	(TAA)5	15	Intergenic
scaffold118	155208	155222	p3	(AAT)5	15	Intergenic
scaffold118	187000	187017	p3	(GCA)6	18	Intergenic
scaffold118	232508	232522	p3	(CGG)5	15	Intergenic
scaffold118	382603	382620	p3	(TTA)6	18	Intergenic
scaffold118	419494	419508	p3	(AAT)5	15	Intergenic
scaffold118	536466	536483	p3	(AAT)6	18	Intergenic
scaffold118	605482	605499	p3	(TTC)6	18	Intergenic
scaffold118	617100	617113	p2	(AG)7	14	Intergenic
scaffold469	171402	171431	p3	(ATT)10	30	Intergenic
scaffold469	910069	910083	p3	(TTA)5	15	Intron
scaffold469	917792	917811	p4	(TAAT)5	20	Intron
scaffold469	1712742	1712756	p3	(TTC)5	15	Intergenic
scaffold468	190221	190240	p4	(AGTA)5	20	Intergenic
scaffold468	431949	431963	p3	(AAT)5	15	Intergenic
scaffold463	579165	579182	p3	(ATA)6	18	Intergenic
scaffold463	815177	815206	p3	(AAT)10	30	Intergenic
scaffold463	1214301	1214315	p3	(TTA)5	15	Intron
scaffold463	1807629	1807644	p2	(GA)8	16	Intergenic
scaffold461	624144	624167	p3	(TAA)8	24	Intergenic
scaffold461	666127	666138	p2	(CA)6	12	Intergenic
scaffold461	792227	792241	p3	(TAA)5	15	Intergenic
scaffold461	823474	823491	p3	(CTA)6	18	Intergenic
scaffold461	912026	912040	p3	(AAT)5	15	Intergenic
scaffold461	915857	915871	p3	(TAT)5	15	Intergenic
scaffold461	976276	976293	p3	(ATA)6	18	Intergenic
scaffold461	1145653	1145667	p3	(ATA)5	15	Intron
scaffold461	1499545	1499559	p3	(GTA)5	15	Intron
scaffold461	1502411	1502425	p3	(TAT)5	15	Intron
scaffold461	1518259	1518276	p3	(ATT)6	18	Intergenic
scaffold461	1546617	1546630	p2	(TG)7	14	3UTR
scaffold461	1633323	1633355	p3	(TAT)11	33	Intergenic
scaffold461	1720350	1720370	p3	(AAT)7	21	Intergenic
scaffold461	1746341	1746360	p4	(AATT)5	20	Intergenic
scaffold461	1760029	1760043	p3	(TTA)5	15	Intergenic
scaffold461	1835281	1835295	p3	(ATT)5	15	Intergenic
scaffold461	1883783	1883797	p3	(TAT)5	15	5UTR|Intron
scaffold460	585367	585381	p3	(ATT)5	15	Intergenic
scaffold460	711010	711036	p3	(AAT)9	27	3UTR
scaffold460	819864	819881	p3	(TTA)6	18	Intergenic
scaffold460	851162	851176	p3	(ATT)5	15	Intergenic
scaffold460	1122333	1122347	p3	(ATC)5	15	Intergenic
scaffold460	1129466	1129479	p2	(CT)7	14	Intergenic
scaffold460	1156621	1156632	p2	(TC)6	12	Intergenic
scaffold460	1214940	1214954	p3	(TAA)5	15	Intergenic
scaffold460	1281837	1281851	p3	(AGA)5	15	CDS
scaffold460	1350217	1350231	p3	(GGT)5	15	CDS
scaffold460	1388287	1388300	p2	(AT)7	14	Intron
scaffold460	1645586	1645600	p3	(AAT)5	15	Intron
scaffold460	1654507	1654521	p3	(ATA)5	15	Intergenic
scaffold460	1933759	1933776	p3	(AAG)6	18	Intergenic
scaffold460	1940272	1940286	p3	(GAG)5	15	Intergenic
scaffold466	841148	841159	p2	(AC)6	12	Intron
scaffold466	1012919	1012951	p3	(TAT)11	33	Intergenic
scaffold466	1322440	1322466	p3	(TTA)9	27	3UTR
scaffold466	1400843	1400860	p3	(TAT)6	18	Intergenic
scaffold465	591585	591605	p3	(ATT)7	21	Intron
scaffold465	814009	814023	p3	(ATT)5	15	Intergenic
scaffold465	972168	972182	p3	(AAT)5	15	Intergenic
scaffold465	1018507	1018527	p3	(ATT)7	21	Intergenic
scaffold465	1101048	1101071	p4	(GATA)6	24	5UTR
scaffold465	1278438	1278452	p3	(TAA)5	15	Intergenic
scaffold465	1347090	1347107	p2	(GT)9	18	Intergenic
scaffold465	1405785	1405816	p4	(TTAT)8	32	Intron
scaffold465	1490925	1490954	p3	(TAT)10	30	Intergenic
scaffold465	1494692	1494709	p3	(ATA)6	18	Intergenic
scaffold465	1716691	1716702	p2	(TA)6	12	Intergenic
scaffold465	1759060	1759079	p2	(TA)10	20	Intergenic
scaffold465	1764107	1764121	p3	(ATT)5	15	Intergenic
scaffold465	1784897	1784911	p3	(AAT)5	15	Intergenic
scaffold465	1829009	1829028	p2	(TC)10	20	Intergenic
scaffold465	1885289	1885306	p3	(ATT)6	18	Intron
scaffold464	114069	114083	p3	(ATA)5	15	Intergenic
scaffold464	127763	127783	p3	(ATA)7	21	Intergenic
scaffold464	318204	318221	p3	(TTA)6	18	Intergenic
scaffold37	113937	113948	p2	(GT)6	12	Intergenic
scaffold37	174604	174618	p3	(TCC)5	15	Intergenic
scaffold37	331470	331493	p3	(TAA)8	24	Intergenic
scaffold37	451730	451744	p3	(ATA)5	15	Intergenic
scaffold37	673610	673621	p2	(AT)6	12	Intergenic
scaffold37	791497	791511	p3	(ATT)5	15	Intergenic
scaffold36	736103	736120	p2	(GT)9	18	Intergenic
scaffold31	480260	480274	p3	(AAT)5	15	Intergenic
scaffold31	644933	644950	p3	(AAT)6	18	Intergenic
scaffold31	946077	946097	p3	(ATT)7	21	Intergenic
scaffold31	984243	984260	p3	(AAT)6	18	Intergenic
scaffold31	1298412	1298432	p3	(AAT)7	21	Intergenic
scaffold30	677116	677130	p3	(ATT)5	15	Intron
scaffold30	710036	710050	p3	(GCG)5	15	Intergenic
scaffold30	715208	715231	p4	(AATA)6	24	Intergenic
scaffold30	1070445	1070458	p2	(TG)7	14	Intergenic
scaffold33	674701	674715	p3	(TAT)5	15	Intergenic
scaffold33	679126	679140	p3	(ATA)5	15	Intergenic
scaffold33	1088953	1088988	p2	(AC)18	36	Intergenic
scaffold33	1183243	1183263	p3	(TTA)7	21	Intergenic
scaffold33	1248104	1248124	p3	(TAA)7	21	Intergenic
scaffold32	161003	161017	p3	(AAG)5	15	Intergenic
scaffold32	313531	313545	p3	(ATG)5	15	Intergenic
scaffold32	515874	515888	p3	(ATA)5	15	Intron
scaffold32	581941	581955	p3	(AAT)5	15	Intergenic
scaffold32	591678	591692	p3	(AAT)5	15	Intergenic
scaffold32	713715	713729	p3	(TAT)5	15	Intergenic
scaffold32	801983	801997	p3	(ATT)5	15	Intergenic
scaffold32	897390	897410	p3	(ATT)7	21	Intergenic
scaffold32	968941	968952	p2	(CT)6	12	Intergenic
scaffold32	1189166	1189180	p3	(ATA)5	15	Intergenic
scaffold32	1223944	1223971	p4	(ATAA)7	28	Intergenic
scaffold39	133438	133452	p3	(ATT)5	15	Intergenic
scaffold38	333128	333145	p3	(ATA)6	18	Intergenic
scaffold38	503702	503716	p3	(CAG)5	15	Intergenic
scaffold38	547962	547976	p3	(GCC)5	15	Intergenic
scaffold208	189193	189212	p4	(TAAT)5	20	Intergenic
scaffold206	10587	10602	p2	(TA)8	16	Intergenic
scaffold206	37105	37122	p3	(TTA)6	18	Intron
scaffold205	84116	84133	p3	(TAA)6	18	CDS
scaffold200	164864	164883	p4	(TAAA)5	20	Intergenic
scaffold200	293912	293932	p3	(ATA)7	21	Intron
scaffold360	144049	144063	p3	(TAT)5	15	Intergenic
scaffold360	270002	270016	p3	(TAA)5	15	Intergenic
scaffold360	1049359	1049372	p2	(TC)7	14	Intergenic
scaffold360	1065881	1065892	p2	(AC)6	12	Intergenic
scaffold360	1140473	1140492	p2	(TG)10	20	Intergenic
scaffold360	1193677	1193704	p4	(TTAT)7	28	Intergenic
scaffold360	1251882	1251899	p3	(TTC)6	18	Intergenic
scaffold360	1293746	1293760	p3	(AAT)5	15	Intergenic
scaffold360	1336180	1336199	p4	(TTTA)5	20	Intergenic
scaffold360	1402555	1402575	p3	(TTA)7	21	Intron
scaffold360	1762775	1762789	p3	(CAC)5	15	Intergenic
scaffold360	1813963	1813976	p2	(CA)7	14	Intergenic
scaffold360	2128733	2128750	p3	(ATA)6	18	Intergenic
scaffold360	2194939	2194956	p3	(TTA)6	18	Intergenic
scaffold360	2679401	2679412	p2	(TA)6	12	Intergenic
scaffold360	3142949	3142969	p3	(ATT)7	21	Intergenic
scaffold360	3301199	3301213	p3	(GTG)5	15	CDS
scaffold360	3891182	3891193	p2	(AC)6	12	Intergenic
scaffold360	3909171	3909190	p4	(ACCA)5	20	Intergenic
scaffold360	3912134	3912148	p3	(TAT)5	15	Intergenic
scaffold360	4421045	4421056	p2	(TG)6	12	Intergenic
scaffold360	4728113	4728127	p3	(TAT)5	15	Intergenic
scaffold360	4755982	4755999	p3	(ATA)6	18	Intron
scaffold361	36584	36616	p3	(ATA)11	33	Intergenic
scaffold361	757105	757119	p3	(TAA)5	15	Intron
scaffold361	2741024	2741041	p3	(AAT)6	18	Intergenic
scaffold361	2852750	2852765	p2	(AT)8	16	Intergenic
scaffold361	2879132	2879145	p2	(GA)7	14	Intergenic
scaffold361	3656041	3656055	p3	(AAT)5	15	Intron
scaffold362	314933	314947	p3	(ATT)5	15	Intergenic
scaffold362	816843	816878	p3	(ATA)12	36	Intergenic
scaffold362	821011	821025	p3	(ATT)5	15	Intergenic
scaffold362	1053687	1053710	p4	(TTTA)6	24	Intergenic
scaffold362	1176262	1176276	p3	(TAT)5	15	Intergenic
scaffold362	1323436	1323453	p3	(TAT)6	18	Intron
scaffold362	1400039	1400182	p2	(GA)72	144	Intergenic
scaffold362	1528526	1528553	p2	(AT)14	28	3UTR
scaffold362	1663593	1663613	p3	(TAA)7	21	Intergenic
scaffold362	1667730	1667749	p4	(TAAT)5	20	Intergenic
scaffold362	1702005	1702043	p3	(TTA)13	39	Intergenic
scaffold362	1724309	1724323	p3	(ACC)5	15	Intergenic
scaffold362	1848723	1848740	p3	(ATT)6	18	Intergenic
scaffold362	1850823	1850837	p3	(ATA)5	15	Intergenic
scaffold362	1862496	1862510	p3	(TCT)5	15	Intergenic
scaffold362	1898351	1898368	p3	(ATT)6	18	Intergenic
scaffold362	2103699	2103716	p3	(ATT)6	18	Intergenic
scaffold362	2183327	2183347	p3	(ATA)7	21	Intergenic
scaffold362	2398143	2398157	p3	(TTA)5	15	Intergenic
scaffold362	2414560	2414574	p3	(AAT)5	15	Intron
scaffold362	2510966	2510983	p3	(ATT)6	18	Intron
scaffold362	3018396	3018410	p3	(AAT)5	15	Intergenic
scaffold362	3114631	3114644	p2	(TG)7	14	Intergenic
scaffold362	3130988	3131002	p3	(TAT)5	15	Intergenic
scaffold362	3715954	3715965	p2	(TC)6	12	Intergenic
scaffold362	3762144	3762169	p2	(GT)13	26	Intergenic
scaffold362	4105799	4105813	p3	(TAA)5	15	Intergenic
scaffold362	4816419	4816438	p2	(AC)10	20	Intergenic
scaffold362	4901523	4901540	p3	(AAT)6	18	Intergenic
scaffold363	1539799	1539813	p3	(ATA)5	15	Intergenic
scaffold363	1792910	1792921	p2	(TA)6	12	Intergenic
scaffold363	1806426	1806445	p4	(TTCA)5	20	Intergenic
scaffold363	1845947	1845960	p2	(TG)7	14	Intron
scaffold363	2033813	2033830	p3	(ATA)6	18	Intergenic
scaffold363	2057362	2057391	p3	(TAA)10	30	Intergenic
scaffold363	2100966	2100980	p3	(ATA)5	15	Intergenic
scaffold363	2515190	2515201	p2	(AC)6	12	Intergenic
scaffold363	2622167	2622184	p2	(AC)9	18	Intergenic
scaffold363	2847110	2847124	p3	(ATT)5	15	Intergenic
scaffold363	2941648	2941662	p3	(TTA)5	15	Intergenic
scaffold363	3032305	3032319	p3	(CCA)5	15	CDS
scaffold363	3112479	3112493	p3	(TAT)5	15	Intergenic
scaffold363	3149868	3149882	p3	(AAG)5	15	Intron
scaffold363	3320918	3320935	p3	(AGA)6	18	Intergenic
scaffold363	3915974	3915988	p3	(ATA)5	15	Intergenic
scaffold363	4712031	4712054	p4	(AGAC)6	24	Intergenic
scaffold364	1045241	1045261	p3	(TTG)7	21	Intergenic
scaffold364	1461686	1461705	p2	(TG)10	20	Intergenic
scaffold364	1520812	1520832	p3	(CAC)7	21	CDS
scaffold364	1528299	1528312	p2	(AC)7	14	Intron
scaffold364	1603616	1603633	p3	(TTA)6	18	Intergenic
scaffold364	1644857	1644871	p3	(ATT)5	15	Intergenic
scaffold364	1651283	1651294	p2	(CA)6	12	Intergenic
scaffold364	1799133	1799152	p4	(ATTT)5	20	Intergenic
scaffold364	1889427	1889438	p2	(AC)6	12	Intergenic
scaffold364	3500130	3500141	p2	(TG)6	12	Intergenic
scaffold364	4196875	4196889	p3	(TCC)5	15	Intergenic
scaffold365	1196039	1196059	p3	(TTA)7	21	Intergenic
scaffold365	1562873	1562890	p3	(ATT)6	18	Intergenic
scaffold365	1608647	1608670	p3	(TAA)8	24	Intergenic
scaffold365	1655023	1655037	p3	(ATT)5	15	Intergenic
scaffold365	1712083	1712097	p3	(AAT)5	15	Intergenic
scaffold365	1728534	1728560	p3	(ATC)9	27	Intergenic
scaffold365	1840713	1840727	p3	(GTT)5	15	CDS
scaffold365	2137461	2137478	p3	(TGG)6	18	Intergenic
scaffold365	2160711	2160728	p3	(AAT)6	18	Intergenic
scaffold365	2384172	2384191	p4	(TTAT)5	20	Intergenic
scaffold365	3687602	3687616	p3	(TTC)5	15	Intergenic
scaffold366	157674	157688	p3	(TAT)5	15	Intergenic
scaffold366	879918	879932	p3	(TTG)5	15	Intergenic
scaffold366	1283622	1283636	p3	(TAA)5	15	Intergenic
scaffold366	1430319	1430333	p3	(ATA)5	15	Intergenic
scaffold366	1652284	1652307	p3	(AAG)8	24	Intergenic
scaffold366	1892796	1892810	p3	(TTA)5	15	Intergenic
scaffold366	1911348	1911362	p3	(TTA)5	15	Intergenic
scaffold366	2109032	2109046	p3	(ATT)5	15	Intergenic
scaffold366	2128571	2128585	p3	(ATA)5	15	Intergenic
scaffold366	2381022	2381048	p3	(ATT)9	27	Intergenic
scaffold366	2502461	2502481	p3	(TAA)7	21	Intergenic
scaffold366	2797501	2797518	p3	(TAT)6	18	Intergenic
scaffold366	2888161	2888175	p3	(TTC)5	15	Intergenic
scaffold366	2973103	2973120	p3	(TAT)6	18	Intergenic
scaffold366	3044196	3044210	p3	(TAT)5	15	Intergenic
scaffold366	3146860	3146875	p2	(TG)8	16	Intron
scaffold366	3501902	3501925	p3	(TTA)8	24	Intergenic
scaffold366	3512685	3512716	p4	(AAAG)8	32	Intergenic
scaffold366	3760919	3760939	p3	(ATA)7	21	Intron
scaffold366	4079169	4079192	p4	(ATAA)6	24	Intron
scaffold366	4085103	4085116	p2	(GT)7	14	Intergenic
scaffold366	4167276	4167290	p3	(ATA)5	15	Intergenic
scaffold366	4331103	4331122	p4	(CACT)5	20	Intron
scaffold366	4703124	4703141	p3	(TTC)6	18	Intergenic
scaffold367	43392	43412	p3	(AAT)7	21	3UTR
scaffold367	131307	131324	p3	(AGA)6	18	Intergenic
scaffold367	186171	186184	p2	(AG)7	14	Intergenic
scaffold367	216646	216666	p3	(TAT)7	21	Intron
scaffold367	301804	301818	p3	(AAT)5	15	Intergenic
scaffold367	319045	319062	p3	(AAT)6	18	Intergenic
scaffold367	415110	415137	p4	(TAAC)7	28	Intergenic
scaffold367	449915	449929	p3	(TAA)5	15	Intergenic
scaffold367	590159	590173	p3	(ATA)5	15	Intergenic
scaffold367	732183	732200	p3	(TTC)6	18	Intergenic
scaffold367	1086722	1086736	p3	(TTA)5	15	Intergenic
scaffold367	1205054	1205065	p2	(AT)6	12	Intron
scaffold367	1477780	1477794	p3	(ACT)5	15	Intergenic
scaffold367	1642440	1642454	p3	(ATA)5	15	Intergenic
scaffold367	1744318	1744407	p3	(GAA)30	90	Intergenic
scaffold367	1851272	1851286	p3	(ATG)5	15	Intergenic
scaffold367	1863137	1863148	p2	(TG)6	12	Intergenic
scaffold367	1898107	1898124	p3	(ATT)6	18	Intergenic
scaffold367	2163898	2163925	p4	(TTAT)7	28	Intergenic
scaffold367	2370305	2370319	p3	(ATA)5	15	Intergenic
scaffold367	2401313	2401340	p4	(TTTA)7	28	Intergenic
scaffold367	2515557	2515574	p3	(TAT)6	18	Intergenic
scaffold367	2701683	2701718	p3	(ATA)12	36	Intron
scaffold367	2849918	2849932	p3	(TTA)5	15	Intron
scaffold367	3201534	3201548	p3	(TCA)5	15	Intergenic
scaffold367	3291724	3291741	p3	(TTA)6	18	CDS
scaffold367	3415245	3415259	p3	(AAG)5	15	CDS
scaffold367	3649942	3649956	p3	(TAG)5	15	Intergenic
scaffold367	3729692	3729709	p3	(TTA)6	18	Intergenic
scaffold367	4592307	4592321	p3	(ATA)5	15	Intergenic
scaffold367	4704091	4704102	p2	(TG)6	12	Intergenic
scaffold368	1935606	1935623	p3	(ATA)6	18	Intergenic
scaffold368	4215942	4215962	p3	(ATT)7	21	Intergenic
scaffold369	111266	111277	p2	(CT)6	12	Intergenic
scaffold369	1405159	1405185	p3	(TAA)9	27	Intron
scaffold291	20128	20139	p2	(CT)6	12	Intergenic
scaffold291	31121	31135	p3	(GTG)5	15	CDS
scaffold427	823157	823174	p3	(TAT)6	18	3UTR
scaffold427	1765544	1765563	p2	(CT)10	20	Intergenic
scaffold426	1149887	1149910	p3	(AAT)8	24	Intergenic
scaffold425	412972	412986	p3	(TAA)5	15	Intergenic
scaffold425	550159	550182	p3	(ATT)8	24	Intergenic
scaffold425	751152	751166	p3	(ATG)5	15	Intergenic
scaffold425	951394	951414	p3	(ATA)7	21	Intergenic
scaffold425	971053	971072	p4	(AAAT)5	20	Intergenic
scaffold425	1035111	1035125	p3	(ATA)5	15	Intergenic
scaffold425	1205250	1205264	p3	(CGG)5	15	Intergenic
scaffold425	1257546	1257563	p3	(GTT)6	18	Intergenic
scaffold425	1515688	1515711	p3	(TAT)8	24	Intergenic
scaffold425	1562541	1562564	p3	(ATT)8	24	Intergenic
scaffold425	1627721	1627734	p2	(TC)7	14	Intron
scaffold425	1660034	1660045	p2	(AT)6	12	Intergenic
scaffold425	1688931	1688945	p3	(GAA)5	15	Intergenic
scaffold425	1719300	1719314	p3	(ATT)5	15	3UTR
scaffold425	1748954	1748968	p3	(ACG)5	15	CDS
scaffold425	1827943	1827960	p3	(ATA)6	18	Intergenic
scaffold425	1896331	1896345	p3	(TAG)5	15	Intergenic
scaffold425	1909925	1909939	p3	(TTA)5	15	Intron
scaffold425	2121202	2121219	p3	(TAA)6	18	Intergenic
scaffold425	2245140	2245159	p4	(AATT)5	20	Intron
scaffold424	191679	191693	p3	(ATT)5	15	Intergenic
scaffold424	1014114	1014170	p3	(CTT)19	57	Intergenic
scaffold423	1286013	1286039	p3	(TAT)9	27	Intergenic
scaffold423	1923502	1923513	p2	(TG)6	12	Intergenic
scaffold423	1955719	1955733	p3	(ATT)5	15	Intergenic
scaffold421	649581	649595	p3	(TAT)5	15	Intergenic
scaffold421	1293918	1293932	p3	(ATT)5	15	Intron
scaffold421	1505878	1505891	p2	(TA)7	14	Intergenic
scaffold421	1544193	1544204	p2	(GT)6	12	Intron
scaffold420	1547988	1548002	p3	(TAA)5	15	Intergenic
scaffold420	2151157	2151171	p3	(TTA)5	15	Intron
scaffold429	1835257	1835280	p3	(TAT)8	24	Intergenic
scaffold428	61671	61684	p2	(CA)7	14	Intergenic
scaffold428	159865	159879	p3	(TTG)5	15	Intergenic
scaffold428	186645	186656	p2	(TC)6	12	Intergenic
scaffold428	195492	195506	p3	(TAA)5	15	Intergenic
scaffold428	247942	247956	p3	(TAC)5	15	Intergenic
scaffold428	257304	257318	p3	(GAA)5	15	Intergenic
scaffold428	279145	279165	p3	(TAA)7	21	Intron
scaffold428	776918	776938	p3	(CAT)7	21	Intergenic
scaffold428	1007332	1007349	p3	(TTA)6	18	Intergenic
scaffold148	182544	182557	p2	(AG)7	14	Intergenic
scaffold148	206966	206977	p2	(CT)6	12	Intergenic
scaffold148	225759	225779	p3	(ATT)7	21	5UTR
scaffold148	234693	234713	p3	(ATA)7	21	Intron
scaffold148	250661	250675	p3	(TTA)5	15	Intron
scaffold149	110030	110044	p3	(ATA)5	15	Intergenic
scaffold149	156799	156822	p3	(ATT)8	24	Intergenic
scaffold149	162529	162548	p4	(TCAA)5	20	Intergenic
scaffold149	216182	216196	p3	(TAA)5	15	Intergenic
scaffold149	264159	264170	p2	(CG)6	12	Intergenic
scaffold149	427155	427169	p3	(TAA)5	15	5UTR
scaffold149	440998	441012	p3	(TTC)5	15	Intergenic
scaffold149	535473	535484	p2	(TC)6	12	Intergenic
scaffold149	575166	575183	p3	(TAT)6	18	Intergenic
scaffold149	583025	583039	p3	(ATT)5	15	Intergenic
scaffold140	28269	28283	p3	(ATT)5	15	Intergenic
scaffold140	210131	210151	p3	(ATA)7	21	Intergenic
scaffold140	304358	304372	p3	(TAT)5	15	Intergenic
scaffold140	449206	449219	p2	(AG)7	14	Intron
scaffold140	585352	585369	p3	(TTA)6	18	5UTR
scaffold142	348889	348903	p3	(TAT)5	15	Intergenic
scaffold146	474834	474848	p3	(ATA)5	15	Intergenic
scaffold49	471189	471203	p3	(ATT)5	15	Intron
scaffold49	1177289	1177303	p3	(ATA)5	15	3UTR
scaffold44	815134	815148	p3	(TAA)5	15	Intron
scaffold45	1012732	1012743	p2	(TG)6	12	Intergenic
scaffold46	379112	379126	p3	(TTA)5	15	Intergenic
scaffold46	1247340	1247354	p3	(CTT)5	15	Intergenic
scaffold46	1249841	1249855	p3	(TAT)5	15	Intergenic
scaffold47	1059450	1059464	p3	(ATA)5	15	Intergenic
scaffold47	1067348	1067362	p3	(ATT)5	15	Intergenic
scaffold47	1125215	1125232	p3	(ATT)6	18	Intergenic
scaffold40	160117	160155	p3	(TAT)13	39	Intergenic
scaffold40	1211507	1211518	p2	(AG)6	12	Intergenic
scaffold41	754948	754962	p3	(TGG)5	15	Intergenic
scaffold41	884457	884477	p3	(TTA)7	21	Intergenic
scaffold41	902113	902130	p3	(TAA)6	18	Intergenic
scaffold41	976471	976497	p3	(ATT)9	27	Intergenic
scaffold41	1017463	1017477	p3	(TAT)5	15	Intergenic
scaffold41	1105493	1105512	p4	(TAGA)5	20	Intron
scaffold41	1183516	1183530	p3	(TAA)5	15	Intergenic
scaffold41	1187370	1187387	p3	(ATA)6	18	Intergenic
scaffold42	126888	126915	p4	(AATA)7	28	Intergenic
scaffold42	731806	731819	p2	(AT)7	14	Intergenic
scaffold388	1000005	1000016	p2	(AT)6	12	Intergenic
scaffold388	1050165	1050182	p3	(AAT)6	18	3UTR
scaffold388	1287688	1287701	p2	(TG)7	14	Intergenic
scaffold388	1543047	1543078	p4	(TTTC)8	32	Intergenic
scaffold388	1682818	1682841	p4	(TAAA)6	24	Intergenic
scaffold388	1705070	1705091	p2	(AT)11	22	Intergenic
scaffold388	1815259	1815273	p3	(ATT)5	15	Intergenic
scaffold388	1905719	1905732	p2	(CA)7	14	Intergenic
scaffold388	2348916	2348936	p3	(AAT)7	21	5UTR
scaffold388	2708902	2708919	p3	(ATT)6	18	Intergenic
scaffold388	3139892	3139903	p2	(CA)6	12	Intergenic
scaffold388	3155564	3155575	p2	(CA)6	12	Intergenic
scaffold388	3417491	3417505	p3	(TTA)5	15	Intergenic
scaffold382	140142	140159	p3	(AAT)6	18	Intergenic
scaffold382	162736	162753	p3	(TTA)6	18	Intergenic
scaffold382	274181	274195	p3	(TAA)5	15	Intergenic
scaffold382	321848	321862	p3	(TAA)5	15	Intergenic
scaffold382	717545	717559	p3	(AAT)5	15	Intergenic
scaffold382	921523	921536	p2	(AT)7	14	Intergenic
scaffold382	961511	961534	p3	(TAT)8	24	Intergenic
scaffold382	1086712	1086726	p3	(TAA)5	15	Intron
scaffold382	1134802	1134828	p3	(AAT)9	27	Intergenic
scaffold382	1142523	1142542	p4	(TAAT)5	20	Intergenic
scaffold382	1208883	1208906	p3	(ACT)8	24	Intergenic
scaffold382	1230832	1230849	p2	(TG)9	18	Intergenic
scaffold382	1357179	1357192	p2	(AT)7	14	3UTR
scaffold382	1376715	1376729	p3	(TTA)5	15	Intergenic
scaffold382	1546839	1546859	p3	(CCT)7	21	CDS
scaffold382	1597373	1597387	p3	(AAG)5	15	Intron
scaffold383	1167891	1167902	p2	(AG)6	12	3UTR
scaffold383	1277023	1277036	p2	(AT)7	14	Intergenic
scaffold383	1343453	1343467	p3	(AAT)5	15	Intron
scaffold383	1428987	1429000	p2	(TG)7	14	Intron
scaffold383	1738735	1738746	p2	(AG)6	12	Intron
scaffold383	1835059	1835082	p3	(TAA)8	24	Intron
scaffold383	1850408	1850427	p2	(AT)10	20	Intron|3UTR
scaffold383	1880471	1880490	p2	(AC)10	20	Intron
scaffold383	2110535	2110549	p3	(ATT)5	15	5UTR
scaffold383	2344149	2344163	p3	(AAT)5	15	Intergenic
scaffold496	171631	171651	p3	(GTA)7	21	Intergenic
scaffold496	1165128	1165148	p3	(AAG)7	21	3UTR
scaffold496	1394938	1394958	p3	(ATT)7	21	Intergenic
scaffold494	157223	157246	p3	(TAT)8	24	Intergenic
scaffold494	1403946	1403963	p3	(TAT)6	18	Intergenic
scaffold494	1454528	1454542	p3	(AGG)5	15	CDS
scaffold494	1610340	1610363	p4	(TATC)6	24	Intergenic
scaffold494	1661192	1661206	p3	(TAA)5	15	Intergenic
scaffold494	1689454	1689527	p2	(TC)37	74	Intergenic
scaffold495	179440	179466	p3	(TAC)9	27	Intergenic
scaffold495	194188	194199	p2	(AT)6	12	Intron
scaffold495	1322015	1322026	p2	(CA)6	12	Intergenic
scaffold493	1368870	1368899	p2	(TA)15	30	Intergenic
scaffold493	1398430	1398456	p3	(TAA)9	27	Intergenic
scaffold493	1478074	1478091	p3	(AAG)6	18	Intergenic
scaffold493	1581519	1581538	p4	(GTAT)5	20	Intergenic
scaffold491	35370	35384	p3	(TTA)5	15	Intergenic
scaffold491	119526	119543	p3	(TAA)6	18	Intergenic
scaffold491	239045	239059	p3	(ATT)5	15	Intergenic
scaffold491	342114	342127	p2	(GA)7	14	Intergenic
scaffold491	373119	373133	p3	(TGG)5	15	Intergenic
scaffold491	403011	403022	p2	(TG)6	12	Intergenic
scaffold491	546608	546619	p2	(AT)6	12	Intron
scaffold491	817957	817971	p3	(ATT)5	15	Intron
scaffold491	912354	912465	p2	(AG)56	112	Intergenic
scaffold491	1126504	1126530	p3	(TAT)9	27	Intron
scaffold491	1250624	1250643	p4	(ATTA)5	20	Intergenic
scaffold491	1260584	1260598	p3	(AAG)5	15	Intergenic
scaffold491	1267496	1267510	p3	(ATT)5	15	3UTR
scaffold491	1297811	1297828	p3	(TAA)6	18	Intergenic
scaffold491	1346716	1346730	p3	(TAT)5	15	Intergenic
scaffold491	1381569	1381592	p4	(CCAA)6	24	Intergenic
scaffold491	1415279	1415302	p3	(ACA)8	24	Intergenic
scaffold491	1456389	1456400	p2	(AC)6	12	Intergenic
scaffold491	1490317	1490331	p3	(TTA)5	15	5UTR
scaffold491	1617274	1617324	p3	(TAA)17	51	Intergenic
scaffold498	1220889	1220909	p3	(ATA)7	21	Intergenic
scaffold498	1308777	1308790	p2	(AC)7	14	Intergenic
scaffold498	1401313	1401327	p3	(TAA)5	15	Intergenic
scaffold498	1429404	1429421	p3	(TAT)6	18	Intergenic
scaffold498	1535523	1535540	p3	(TAT)6	18	Intergenic
scaffold498	1567016	1567027	p2	(AC)6	12	Intergenic
scaffold499	591006	591026	p3	(AAT)7	21	Intron
scaffold499	1288996	1289010	p3	(TAA)5	15	Intergenic
scaffold255	102316	102378	p3	(TTC)21	63	Intron
scaffold393	1286020	1286034	p3	(ATT)5	15	Intergenic
scaffold393	1892672	1892686	p3	(AAT)5	15	Intergenic
scaffold393	3199460	3199492	p3	(TAA)11	33	Intergenic
scaffold392	1381328	1381342	p3	(AGA)5	15	Intron
scaffold395	925920	925940	p3	(TAT)7	21	Intergenic
scaffold395	1036205	1036267	p3	(TAG)21	63	Intergenic
scaffold395	1067091	1067111	p3	(AAT)7	21	Intergenic
scaffold395	1142843	1142863	p3	(CAA)7	21	CDS
scaffold395	1562231	1562242	p2	(AC)6	12	Intergenic
scaffold395	1740177	1740196	p4	(ATTT)5	20	Intergenic
scaffold395	1820795	1820808	p2	(AG)7	14	Intergenic
scaffold395	1824395	1824412	p3	(TTG)6	18	CDS
scaffold395	1831646	1831660	p3	(ATT)5	15	Intron
scaffold395	1932081	1932095	p3	(AAT)5	15	Intergenic
scaffold395	1996408	1996427	p4	(AATT)5	20	Intergenic
scaffold395	3113865	3113879	p3	(GAA)5	15	Intergenic
scaffold395	3518095	3518109	p3	(ATA)5	15	3UTR
scaffold394	302397	302410	p2	(TG)7	14	Intergenic
scaffold394	412175	412189	p3	(TAT)5	15	Intergenic
scaffold394	1133535	1133548	p2	(TG)7	14	Intergenic
scaffold394	1141446	1141460	p3	(TAA)5	15	Intron
scaffold394	1366066	1366080	p3	(ATA)5	15	Intergenic
scaffold394	1652129	1652146	p3	(AAT)6	18	Intergenic
scaffold394	1657096	1657113	p3	(TAT)6	18	Intergenic
scaffold394	1671968	1672083	p2	(AG)58	116	Intergenic
scaffold394	1945692	1945709	p2	(GT)9	18	Intergenic
scaffold394	1948633	1948647	p3	(TTA)5	15	Intergenic
scaffold394	2147606	2147620	p3	(ATA)5	15	Intergenic
scaffold394	2194466	2194483	p3	(TAA)6	18	Intergenic
scaffold394	3421192	3421206	p3	(TTA)5	15	Intergenic
scaffold397	133680	133700	p3	(AAT)7	21	Intergenic
scaffold397	186325	186348	p3	(ATA)8	24	Intergenic
scaffold397	838110	838124	p3	(AAT)5	15	Intron
scaffold397	1058489	1058503	p3	(TAT)5	15	Intergenic
scaffold397	1171745	1171756	p2	(AC)6	12	Intergenic
scaffold397	1174491	1174508	p3	(ATT)6	18	Intergenic
scaffold397	1177006	1177020	p3	(ATA)5	15	Intergenic
scaffold397	1741752	1741769	p3	(ATA)6	18	Intergenic
scaffold397	1830913	1830927	p3	(ATT)5	15	Intron
scaffold397	1836651	1836666	p2	(AG)8	16	Intron
scaffold397	1843952	1843963	p2	(CT)6	12	Intron
scaffold397	2317239	2317253	p3	(ATT)5	15	Intergenic
scaffold397	2328129	2328146	p3	(TTA)6	18	Intergenic
scaffold397	2611312	2611323	p2	(TC)6	12	Intergenic
scaffold397	2785123	2785134	p2	(GT)6	12	3UTR
scaffold397	3091454	3091468	p3	(AAG)5	15	Intergenic
scaffold396	832122	832141	p4	(TAAT)5	20	Intergenic
scaffold396	1015077	1015091	p3	(TTA)5	15	Intergenic
scaffold396	1036387	1036401	p3	(ATT)5	15	Intron
scaffold396	1516877	1516894	p3	(AAT)6	18	Intergenic
scaffold396	3374919	3374933	p3	(AAT)5	15	5UTR
scaffold199	239463	239476	p2	(TA)7	14	Intergenic
scaffold198	113635	113650	p2	(AC)8	16	Intergenic
scaffold198	121939	121953	p3	(AAT)5	15	Intergenic
scaffold197	71855	71869	p3	(TAT)5	15	Intergenic
scaffold191	157721	157738	p3	(ATG)6	18	Intergenic
scaffold104	735333	735347	p3	(ATT)5	15	Intergenic
scaffold106	292788	292805	p3	(TCC)6	18	CDS
scaffold107	21404	21418	p3	(CTA)5	15	Intergenic
scaffold107	162255	162275	p3	(TAT)7	21	Intergenic
scaffold107	197516	197533	p3	(TTA)6	18	Intergenic
scaffold107	211335	211349	p3	(TTA)5	15	Intergenic
scaffold107	273168	273182	p3	(AAT)5	15	Intergenic
scaffold107	337584	337598	p3	(TAT)5	15	Intron
scaffold107	349372	349389	p3	(ATT)6	18	Intron
scaffold107	658291	658312	p2	(AC)11	22	Intergenic
scaffold107	750684	750697	p2	(TG)7	14	Intergenic
scaffold101	642680	642697	p3	(TTA)6	18	Intron
scaffold102	186826	186846	p3	(TAT)7	21	Intergenic
scaffold103	122851	122874	p3	(ATT)8	24	Intergenic
scaffold103	186731	186745	p3	(ATG)5	15	Intergenic
scaffold108	139165	139182	p2	(TA)9	18	Intergenic
scaffold108	376110	376124	p3	(TAA)5	15	Intron
scaffold108	436350	436364	p3	(ATA)5	15	5UTR
scaffold108	586513	586539	p3	(TTA)9	27	Intergenic
scaffold108	648151	648174	p2	(AC)12	24	Intergenic
scaffold108	652824	652837	p2	(AC)7	14	3UTR
scaffold109	290858	290872	p3	(AAT)5	15	Intergenic
scaffold109	301112	301135	p4	(TCAC)6	24	Intergenic
scaffold478	541585	541611	p3	(TAT)9	27	Intergenic
scaffold478	615163	615176	p2	(CT)7	14	Intergenic
scaffold479	1339237	1339257	p3	(GAT)7	21	Intergenic
scaffold479	1545242	1545271	p3	(TAT)10	30	Intergenic
scaffold470	126339	126354	p2	(GT)8	16	Intergenic
scaffold470	146808	146821	p2	(AC)7	14	Intergenic
scaffold470	149385	149402	p3	(CTT)6	18	Intergenic
scaffold470	1042213	1042224	p2	(TA)6	12	Intergenic
scaffold471	52909	52923	p3	(CCG)5	15	Intergenic
scaffold471	207375	207410	p4	(ATTA)9	36	Intergenic
scaffold471	406391	406405	p3	(TAA)5	15	Intergenic
scaffold471	442197	442217	p3	(TAT)7	21	Intergenic
scaffold471	500869	500883	p3	(TAA)5	15	Intergenic
scaffold471	778997	779008	p2	(TC)6	12	Intergenic
scaffold471	796625	796645	p3	(TAT)7	21	Intron
scaffold471	859342	859356	p3	(ATA)5	15	Intergenic
scaffold471	951962	951976	p3	(ATT)5	15	Intergenic
scaffold471	1206970	1206987	p3	(ATA)6	18	Intron
scaffold471	1236359	1236372	p2	(AT)7	14	Intron
scaffold471	1402542	1402557	p2	(TA)8	16	Intergenic
scaffold471	1582655	1582684	p3	(ATA)10	30	Intergenic
scaffold472	1243594	1243611	p3	(ACA)6	18	Intergenic
scaffold472	1307789	1307808	p4	(TTAT)5	20	3UTR
scaffold472	1310341	1310354	p2	(TA)7	14	Intergenic
scaffold472	1646245	1646265	p3	(ATA)7	21	Intergenic
scaffold472	1744941	1744958	p3	(TAA)6	18	Intergenic
scaffold472	1808462	1808479	p3	(ATT)6	18	Intergenic
scaffold473	136398	136445	p3	(TAT)16	48	Intergenic
scaffold473	199590	199604	p3	(AAT)5	15	Intergenic
scaffold473	1833549	1833563	p3	(TAA)5	15	Intergenic
scaffold474	271364	271378	p3	(TAA)5	15	Intergenic
scaffold474	314341	314364	p3	(TAA)8	24	Intergenic
scaffold474	406171	406185	p3	(TAA)5	15	Intergenic
scaffold474	513702	513719	p3	(ATT)6	18	Intergenic
scaffold474	791359	791373	p3	(AAT)5	15	Intergenic
scaffold474	1032600	1032614	p3	(ATC)5	15	Intergenic
scaffold474	1082941	1082958	p3	(CTA)6	18	Intergenic
scaffold474	1217841	1217855	p3	(TAT)5	15	Intron
scaffold474	1277329	1277340	p2	(AC)6	12	Intergenic
scaffold474	1371278	1371305	p2	(AC)14	28	Intergenic
scaffold474	1402807	1402818	p2	(TG)6	12	Intergenic
scaffold475	1747638	1747664	p3	(AAT)9	27	Intergenic
scaffold476	1095078	1095095	p3	(ATT)6	18	Intergenic
scaffold476	1159324	1159343	p4	(TTTA)5	20	Intergenic
scaffold476	1178662	1178673	p2	(CT)6	12	Intergenic
scaffold476	1325410	1325424	p3	(GAA)5	15	Intergenic
scaffold476	1361863	1361877	p3	(ATT)5	15	Intergenic
scaffold476	1444111	1444130	p4	(AATA)5	20	5UTR
scaffold476	1464768	1464782	p3	(TAT)5	15	3UTR
scaffold476	1630283	1630297	p3	(TAT)5	15	Intergenic
scaffold476	1762783	1762797	p3	(TAA)5	15	Intron
scaffold476	1800780	1800815	p2	(TC)18	36	Intergenic
scaffold476	1836584	1836601	p3	(AAT)6	18	Intergenic
scaffold477	616672	616689	p3	(ATA)6	18	Intron
scaffold477	1101502	1101529	p2	(AG)14	28	Intergenic
scaffold477	1207907	1207920	p2	(TA)7	14	Intergenic
scaffold214	85929	85952	p4	(AAGT)6	24	Intron
scaffold214	187460	187480	p3	(ATA)7	21	Intergenic
scaffold214	208169	208186	p3	(ATA)6	18	Intergenic
scaffold215	66967	66984	p3	(TAT)6	18	Intergenic
scaffold215	204780	204793	p2	(TA)7	14	3UTR
scaffold215	240337	240356	p4	(AAAT)5	20	5UTR
scaffold217	24861	24875	p3	(TTA)5	15	Intergenic
scaffold217	44118	44132	p3	(TCC)5	15	Intergenic
scaffold210	288449	288463	p3	(ATA)5	15	Intergenic
scaffold211	248717	248730	p2	(TG)7	14	Intergenic
scaffold212	217949	217968	p4	(ATAA)5	20	Intron
scaffold213	6785	6799	p3	(TAT)5	15	Intergenic
scaffold355	1321460	1321474	p3	(AAT)5	15	Intergenic
scaffold355	1549471	1549485	p3	(TAA)5	15	Intergenic
scaffold355	1556514	1556528	p3	(ATA)5	15	3UTR
scaffold355	1636164	1636181	p3	(TAT)6	18	Intergenic
scaffold355	1639608	1639619	p2	(TA)6	12	Intergenic
scaffold355	1652473	1652536	p2	(GA)32	64	Intergenic
scaffold355	1688499	1688516	p3	(ATT)6	18	5UTR
scaffold355	1858564	1858599	p3	(TAA)12	36	Intergenic
scaffold355	1892371	1892385	p3	(TAA)5	15	Intergenic
scaffold354	4214853	4214876	p3	(AAT)8	24	Intergenic
scaffold357	127458	127471	p2	(CT)7	14	Intergenic
scaffold357	196583	196597	p3	(ATT)5	15	Intergenic
scaffold357	310689	310706	p3	(TAA)6	18	Intergenic
scaffold357	314994	315008	p3	(TTA)5	15	Intergenic
scaffold357	391752	391769	p3	(AAT)6	18	Intergenic
scaffold357	525185	525198	p2	(AG)7	14	Intergenic
scaffold357	841506	841520	p3	(TTA)5	15	Intergenic
scaffold357	857972	857989	p3	(AAT)6	18	Intergenic
scaffold357	894160	894171	p2	(CA)6	12	Intergenic
scaffold357	1192073	1192090	p3	(TAA)6	18	Intergenic
scaffold357	1531023	1531046	p3	(CAT)8	24	CDS
scaffold357	1637943	1637960	p2	(AC)9	18	Intergenic
scaffold357	1925045	1925059	p3	(AAT)5	15	Intergenic
scaffold357	1959007	1959026	p4	(AAAT)5	20	Intergenic
scaffold357	2273394	2273414	p3	(ATT)7	21	Intergenic
scaffold357	3105620	3105634	p3	(ATT)5	15	Intergenic
scaffold357	3160184	3160198	p3	(ATA)5	15	Intergenic
scaffold357	3337982	3337993	p2	(CA)6	12	Intergenic
scaffold357	3357911	3357934	p3	(ATA)8	24	Intergenic
scaffold357	4118223	4118242	p4	(AAAT)5	20	Intergenic
scaffold357	4136446	4136466	p3	(TAA)7	21	Intergenic
scaffold357	4201867	4201881	p3	(AAG)5	15	Intergenic
scaffold357	4357135	4357149	p3	(ATA)5	15	Intergenic
scaffold356	368396	368409	p2	(TG)7	14	Intergenic
scaffold356	1250298	1250312	p3	(AAT)5	15	Intergenic
scaffold356	1364560	1364574	p3	(CTT)5	15	Intergenic
scaffold356	1433221	1433235	p3	(CTT)5	15	Intergenic
scaffold356	1562232	1562251	p4	(AAAT)5	20	Intergenic
scaffold351	287460	287474	p3	(TAT)5	15	Intergenic
scaffold351	965498	965521	p4	(TTAT)6	24	Intron
scaffold351	1284444	1284459	p2	(AC)8	16	Intron
scaffold351	1558976	1558987	p2	(TG)6	12	Intergenic
scaffold351	1566009	1566029	p3	(ATA)7	21	Intergenic
scaffold351	1598097	1598108	p2	(GA)6	12	Intergenic
scaffold351	1696264	1696278	p3	(TAC)5	15	Intergenic
scaffold351	1698721	1698740	p4	(TTTA)5	20	Intergenic
scaffold351	1732992	1733011	p4	(AAAT)5	20	Intergenic
scaffold351	1958561	1958574	p2	(AC)7	14	Intron
scaffold351	2199216	2199229	p2	(AG)7	14	Intergenic
scaffold350	801128	801139	p2	(TG)6	12	Intergenic
scaffold350	1159757	1159774	p3	(AAC)6	18	Intergenic
scaffold350	1168731	1168770	p4	(ATAC)10	40	Intron
scaffold350	1261838	1261865	p4	(ATAC)7	28	Intron
scaffold350	1275547	1275567	p3	(CAA)7	21	CDS
scaffold350	1322185	1322199	p3	(AAT)5	15	3UTR
scaffold350	1563367	1563381	p3	(TTA)5	15	Intergenic
scaffold350	1849393	1849404	p2	(GT)6	12	Intergenic
scaffold350	1989820	1989843	p3	(ATC)8	24	CDS
scaffold350	2115108	2115122	p3	(ATA)5	15	Intergenic
scaffold350	2140713	2140727	p3	(TTA)5	15	5UTR
scaffold350	2152206	2152220	p3	(TAT)5	15	Intron
scaffold350	2193761	2193784	p3	(ATT)8	24	Intergenic
scaffold350	3174012	3174026	p3	(ATA)5	15	Intergenic
scaffold353	91446	91463	p3	(TAA)6	18	Intergenic
scaffold353	3153895	3153909	p3	(TTA)5	15	Intergenic
scaffold353	3293153	3293166	p2	(CA)7	14	Intergenic
scaffold353	3431848	3431859	p2	(CA)6	12	Intergenic
scaffold353	3661108	3661122	p3	(AAT)5	15	Intergenic
scaffold353	4146499	4146513	p3	(AAT)5	15	Intergenic
scaffold353	4751894	4751917	p3	(TAA)8	24	Intergenic
scaffold353	4814688	4814707	p4	(ATTT)5	20	Intergenic
scaffold353	4821802	4821822	p3	(TAA)7	21	Intergenic
scaffold353	4909199	4909210	p2	(AC)6	12	Intron
scaffold353	5086144	5086158	p3	(ATT)5	15	Intergenic
scaffold352	1241386	1241400	p3	(ATA)5	15	Intron
scaffold352	1292897	1292911	p3	(AAT)5	15	3UTR
scaffold352	1577329	1577352	p3	(ATA)8	24	Intron
scaffold352	1591562	1591579	p3	(AAT)6	18	Intergenic
scaffold352	1593701	1593718	p3	(ATA)6	18	Intergenic
scaffold352	1600340	1600357	p3	(TTA)6	18	Intergenic
scaffold352	1603156	1603170	p3	(TAA)5	15	5UTR
scaffold352	1933813	1933824	p2	(AT)6	12	3UTR
scaffold352	1993435	1993448	p2	(TA)7	14	Intergenic
scaffold352	2013180	2013194	p3	(TAT)5	15	Intergenic
scaffold352	2142171	2142185	p3	(TAT)5	15	Intergenic
scaffold352	2318586	2318600	p3	(ATA)5	15	Intergenic
scaffold352	2324120	2324143	p3	(TTA)8	24	Intergenic
scaffold352	2481511	2481528	p3	(GAA)6	18	Intergenic
scaffold352	2775103	2775117	p3	(TTA)5	15	Intergenic
scaffold352	2812495	2812508	p2	(AC)7	14	Intergenic
scaffold352	3451977	3451991	p3	(CTA)5	15	3UTR
scaffold352	4581323	4581337	p3	(ATA)5	15	Intron
scaffold352	4616137	4616151	p3	(ATA)5	15	5UTR
scaffold352	4681874	4681888	p3	(AAT)5	15	Intron
scaffold352	5214252	5214265	p2	(GA)7	14	Intergenic
scaffold352	5219452	5219469	p3	(TAA)6	18	Intergenic
scaffold359	587971	587982	p2	(TC)6	12	Intergenic
scaffold358	1795313	1795328	p2	(AG)8	16	Intron
scaffold358	1862669	1862683	p3	(AAT)5	15	Intergenic
scaffold358	1960996	1961010	p3	(AAT)5	15	Intergenic
scaffold358	1984382	1984409	p4	(ATAA)7	28	Intergenic
scaffold358	2132650	2132661	p2	(TA)6	12	Intergenic
scaffold358	2198513	2198536	p3	(ATA)8	24	3UTR
scaffold358	2726195	2726210	p2	(TA)8	16	Intergenic
scaffold358	3131474	3131488	p3	(ATA)5	15	Intergenic
scaffold358	3187645	3187656	p2	(GA)6	12	Intergenic
scaffold358	3292346	3292360	p3	(TAA)5	15	Intergenic
scaffold358	3327119	3327139	p3	(ATA)7	21	Intergenic
scaffold358	3411304	3411324	p3	(TAT)7	21	3UTR
scaffold358	3791769	3791780	p2	(TA)6	12	Intergenic
scaffold358	3915810	3915829	p4	(TAAA)5	20	5UTR
scaffold358	3981305	3981316	p2	(AC)6	12	Intergenic
scaffold358	4195522	4195537	p2	(TA)8	16	Intergenic
scaffold358	4229109	4229129	p3	(ACT)7	21	Intergenic
scaffold358	4514249	4514278	p2	(AG)15	30	Intergenic
scaffold358	4648323	4648340	p3	(TAT)6	18	Intergenic
scaffold500	851695	851721	p3	(ATT)9	27	Intergenic
scaffold500	1016701	1016730	p3	(TAA)10	30	Intergenic
scaffold501	853868	853882	p3	(CTT)5	15	Intergenic
scaffold343	1504855	1504872	p3	(ATT)6	18	Intergenic
scaffold343	1550478	1550492	p3	(TTA)5	15	Intergenic
scaffold343	1681818	1681835	p3	(GAA)6	18	3UTR
scaffold343	2146178	2146192	p3	(TTA)5	15	Intergenic
scaffold343	2741638	2741652	p3	(TGA)5	15	Intergenic
scaffold343	2953401	2953420	p2	(TG)10	20	Intergenic
scaffold343	3196465	3196476	p2	(AT)6	12	Intergenic
scaffold343	3221667	3221681	p3	(TAA)5	15	Intergenic
scaffold343	3648951	3648965	p3	(TAA)5	15	Intron
scaffold343	3918427	3918444	p3	(ATA)6	18	Intergenic
scaffold343	3961735	3961752	p3	(TAA)6	18	Intergenic
scaffold343	4023172	4023186	p3	(GAA)5	15	Intergenic
scaffold343	4084091	4084108	p3	(ATT)6	18	Intergenic
scaffold343	4164997	4165014	p3	(TAT)6	18	Intergenic
scaffold343	4219806	4219820	p3	(ATA)5	15	Intergenic
scaffold343	4351935	4351949	p3	(ATA)5	15	5UTR
scaffold343	4384091	4384165	p3	(GAA)25	75	Intron
scaffold343	4447144	4447158	p3	(CTC)5	15	CDS
scaffold343	6168679	6168693	p3	(GAA)5	15	Intergenic
scaffold435	251729	251743	p3	(TTC)5	15	Intergenic
scaffold435	713375	713395	p3	(TTC)7	21	Intergenic
scaffold435	1111395	1111409	p3	(TGA)5	15	Intergenic
scaffold435	1223538	1223558	p3	(TTA)7	21	Intergenic
scaffold435	1332868	1332882	p3	(TAA)5	15	Intergenic
scaffold435	1338807	1338860	p3	(ATT)18	54	Intron
scaffold435	1425072	1425092	p3	(TAT)7	21	Intergenic
scaffold435	1475738	1475752	p3	(AAT)5	15	Intergenic
scaffold435	1528105	1528119	p3	(ATT)5	15	Intergenic
scaffold435	1561289	1561303	p3	(GTT)5	15	CDS
scaffold435	1646206	1646223	p3	(CTT)6	18	CDS
scaffold435	1650712	1650723	p2	(CA)6	12	Intron
scaffold435	1678874	1678893	p4	(AATA)5	20	3UTR
scaffold435	1685730	1685744	p3	(ATT)5	15	Intergenic
scaffold435	1766788	1766805	p3	(ATT)6	18	Intergenic
scaffold435	1777116	1777130	p3	(TAA)5	15	Intergenic
scaffold435	1809094	1809108	p3	(ATT)5	15	Intergenic
scaffold435	2103002	2103016	p3	(TTA)5	15	5UTR
scaffold435	2191998	2192015	p3	(ATA)6	18	Intergenic
scaffold435	2311915	2311926	p2	(AG)6	12	Intergenic
scaffold435	2401081	2401095	p3	(ATA)5	15	Intergenic
scaffold430	143561	143575	p3	(GTA)5	15	Intergenic
scaffold430	811760	811774	p3	(GTG)5	15	CDS
scaffold430	857138	857152	p3	(ATA)5	15	Intron
scaffold430	1014132	1014145	p2	(GT)7	14	Intron
scaffold430	1245070	1245084	p3	(ATT)5	15	Intron
scaffold430	1357499	1357516	p3	(ATT)6	18	CDS
scaffold430	1474063	1474086	p3	(ATA)8	24	3UTR
scaffold430	1653475	1653492	p3	(CTG)6	18	5UTR
scaffold430	1667154	1667177	p4	(AAAT)6	24	Intergenic
scaffold430	1913773	1913799	p3	(TAT)9	27	Intergenic
scaffold430	2081166	2081189	p3	(AAT)8	24	Intergenic
scaffold430	2228158	2228172	p3	(AAG)5	15	Intron
scaffold431	722944	722958	p3	(GAG)5	15	CDS
scaffold431	1369271	1369288	p3	(TAC)6	18	3UTR
scaffold432	130138	130152	p3	(AAT)5	15	5UTR
scaffold432	143150	143164	p3	(ATA)5	15	Intergenic
scaffold432	180447	180461	p3	(GAA)5	15	Intergenic
scaffold432	321258	321272	p3	(CAA)5	15	CDS
scaffold432	441190	441210	p3	(TCT)7	21	Intron
scaffold432	716476	716490	p3	(ATA)5	15	5UTR
scaffold432	756107	756121	p3	(CTC)5	15	Intergenic
scaffold432	1055004	1055018	p3	(TAA)5	15	Intergenic
scaffold432	1062671	1062685	p3	(ATA)5	15	Intergenic
scaffold432	1142875	1142889	p3	(AAT)5	15	Intergenic
scaffold432	1172032	1172043	p2	(TA)6	12	Intergenic
scaffold432	1188219	1188233	p3	(AAT)5	15	Intergenic
scaffold432	1701280	1701299	p2	(AT)10	20	Intergenic
scaffold433	751936	751950	p3	(AAT)5	15	Intergenic
scaffold438	1356064	1356090	p3	(TAT)9	27	Intergenic
scaffold438	1491122	1491139	p3	(TAT)6	18	Intergenic
scaffold438	1594528	1594545	p3	(TAT)6	18	Intergenic
scaffold439	771922	771935	p2	(TC)7	14	Intergenic
scaffold439	961356	961375	p4	(AAAT)5	20	Intergenic
scaffold179	106507	106522	p2	(TG)8	16	Intergenic
scaffold179	138758	138781	p3	(TAT)8	24	Intergenic
scaffold178	166480	166494	p3	(TAT)5	15	Intergenic
scaffold178	216892	216905	p2	(AG)7	14	Intergenic
scaffold178	342307	342326	p2	(CT)10	20	Intron
scaffold174	432233	432250	p3	(TAA)6	18	3UTR
scaffold177	196228	196259	p4	(ATTT)8	32	Intergenic
scaffold177	215369	215380	p2	(TG)6	12	3UTR
scaffold177	258761	258772	p2	(TA)6	12	Intergenic
scaffold177	371193	371207	p3	(TAA)5	15	3UTR
scaffold171	86794	86814	p3	(ATT)7	21	Intergenic
scaffold172	358248	358262	p3	(TGA)5	15	Intron
scaffold172	401644	401658	p3	(TAT)5	15	Intergenic
scaffold53	170296	170313	p3	(TTA)6	18	Intergenic
scaffold53	181630	181656	p3	(ATT)9	27	Intergenic
scaffold53	351572	351586	p3	(TAT)5	15	Intergenic
scaffold53	544200	544214	p3	(TTA)5	15	Intergenic
scaffold53	579619	579630	p2	(AT)6	12	Intergenic
scaffold51	97266	97283	p3	(ATT)6	18	Intergenic
scaffold51	101167	101186	p4	(TAAA)5	20	Intergenic
scaffold51	105604	105631	p4	(AATA)7	28	Intergenic
scaffold51	148351	148368	p3	(AAT)6	18	CDS
scaffold51	656758	656772	p3	(CAA)5	15	Intergenic
scaffold51	680221	680236	p2	(TG)8	16	Intergenic
scaffold51	729050	729064	p3	(ATT)5	15	Intron
scaffold51	739127	739141	p3	(ATT)5	15	Intergenic
scaffold51	799734	799754	p3	(ATA)7	21	5UTR
scaffold51	832151	832168	p3	(ATA)6	18	Intergenic
scaffold51	999000	999014	p3	(TAA)5	15	5UTR
scaffold57	136908	136927	p4	(TTTC)5	20	Intergenic
scaffold57	410990	411004	p3	(AAT)5	15	Intergenic
scaffold56	311504	311515	p2	(TC)6	12	3UTR
scaffold56	316191	316205	p3	(TAT)5	15	Intergenic
scaffold56	655165	655185	p3	(TAA)7	21	Intergenic
scaffold56	1033075	1033089	p3	(AGA)5	15	Intergenic
scaffold56	1058533	1058547	p3	(GGA)5	15	Intergenic
scaffold55	114185	114199	p3	(ATT)5	15	Intergenic
scaffold55	140590	140601	p2	(CT)6	12	Intergenic
scaffold55	315774	315788	p3	(AGA)5	15	Intergenic
scaffold55	339802	339840	p3	(AAT)13	39	Intergenic
scaffold55	612050	612076	p3	(AAT)9	27	Intergenic
scaffold55	910002	910022	p3	(AAT)7	21	Intergenic
scaffold54	888202	888213	p2	(CT)6	12	Intergenic
scaffold54	1038677	1038704	p4	(AAAT)7	28	Intergenic
scaffold54	1052613	1052624	p2	(CT)6	12	Intergenic
scaffold54	1055726	1055740	p3	(GGA)5	15	CDS
scaffold59	10903	10935	p3	(ATT)11	33	Intergenic
scaffold59	145331	145446	p4	(ATAG)29	116	Intergenic
scaffold59	217592	217633	p3	(TTA)14	42	Intergenic
scaffold59	241254	241271	p3	(ATT)6	18	Intergenic
scaffold59	397941	397954	p2	(GT)7	14	Intergenic
scaffold59	711427	711441	p3	(TTA)5	15	Intergenic
scaffold58	45153	45167	p3	(TAT)5	15	Intergenic
scaffold58	63171	63188	p3	(ATG)6	18	Intergenic
scaffold58	100737	100750	p2	(GA)7	14	Intergenic
scaffold58	143708	143725	p3	(TTA)6	18	Intergenic
scaffold58	310972	310986	p3	(ATT)5	15	Intergenic
scaffold58	518409	518420	p2	(GT)6	12	Intergenic
scaffold58	576932	576946	p3	(ACT)5	15	Intergenic
scaffold58	1036324	1036417	p2	(GA)47	94	Intergenic
scaffold154	65637	65657	p3	(TTA)7	21	Intergenic
scaffold399	1276029	1276043	p3	(TAA)5	15	Intergenic
scaffold399	1996849	1996860	p2	(GA)6	12	Intergenic
scaffold399	2111369	2111383	p3	(TAC)5	15	Intron
scaffold399	2142732	2142743	p2	(TG)6	12	Intergenic
scaffold399	2263194	2263214	p3	(TTC)7	21	Intergenic
scaffold399	2424399	2424420	p2	(CT)11	22	Intergenic
scaffold251	2296	2316	p3	(TAA)7	21	Intergenic
scaffold251	120126	120149	p4	(TTAT)6	24	Intergenic
scaffold386	164421	164435	p3	(TTA)5	15	5UTR
scaffold386	175837	175848	p2	(TG)6	12	Intron
scaffold386	351676	351690	p3	(TTA)5	15	Intergenic
scaffold386	519915	519929	p3	(TAT)5	15	5UTR
scaffold386	870195	870212	p3	(TTA)6	18	Intergenic
scaffold386	929139	929153	p3	(TAG)5	15	Intergenic
scaffold386	1011312	1011332	p3	(TTA)7	21	Intergenic
scaffold386	1096861	1096874	p2	(AC)7	14	Intergenic
scaffold386	2672891	2672910	p4	(TATT)5	20	Intergenic
scaffold386	3414513	3414527	p3	(ATT)5	15	Intergenic
scaffold387	1587140	1587154	p3	(ATT)5	15	Intergenic
scaffold387	1753894	1753905	p2	(TA)6	12	Intergenic
scaffold387	1989520	1989533	p2	(TG)7	14	Intergenic
scaffold387	2571140	2571154	p3	(TTA)5	15	Intergenic
scaffold384	81337	81351	p3	(TAT)5	15	Intergenic
scaffold384	1039357	1039370	p2	(AT)7	14	5UTR
scaffold384	1555524	1555538	p3	(AGA)5	15	Intergenic
scaffold384	1558054	1558074	p3	(TAT)7	21	Intergenic
scaffold384	1633636	1633653	p3	(TAT)6	18	Intergenic
scaffold384	1670631	1670645	p3	(ATA)5	15	Intergenic
scaffold384	2193712	2193726	p3	(TAA)5	15	Intergenic
scaffold384	2297160	2297177	p3	(AAT)6	18	Intergenic
scaffold384	2571266	2571277	p2	(TC)6	12	Intergenic
scaffold384	2916204	2916215	p2	(CA)6	12	Intergenic
scaffold384	2931041	2931055	p3	(AAT)5	15	Intergenic
scaffold384	3014990	3015004	p3	(GAA)5	15	Intergenic
scaffold384	3166463	3166480	p3	(ATA)6	18	Intergenic
scaffold384	3261894	3261911	p3	(TAT)6	18	Intergenic
scaffold384	3391492	3391507	p2	(AT)8	16	Intergenic
scaffold384	3431326	3431340	p3	(GGT)5	15	Intergenic
scaffold384	3512285	3512296	p2	(AT)6	12	Intergenic
scaffold384	3541391	3541423	p3	(TAA)11	33	Intergenic
scaffold384	3725196	3725210	p3	(TTA)5	15	Intron
scaffold385	81183	81197	p3	(TCT)5	15	Intergenic
scaffold385	104879	104892	p2	(AT)7	14	Intergenic
scaffold385	173393	173410	p3	(TAT)6	18	5UTR
scaffold385	295337	295381	p3	(TAT)15	45	Intergenic
scaffold385	382110	382127	p3	(CTT)6	18	Intergenic
scaffold385	479962	479976	p3	(GAT)5	15	Intergenic
scaffold385	745388	745411	p2	(TA)12	24	Intergenic
scaffold385	781404	781424	p3	(TAT)7	21	Intron
scaffold385	803158	803175	p3	(CAG)6	18	CDS
scaffold385	891059	891076	p3	(TAA)6	18	Intergenic
scaffold385	959179	959214	p4	(TTTA)9	36	Intergenic
scaffold385	1071259	1071273	p3	(ATA)5	15	Intergenic
scaffold385	1201552	1201572	p3	(TCA)7	21	Intergenic
scaffold385	1344618	1344641	p3	(ATA)8	24	Intergenic
scaffold385	1354938	1354957	p4	(AATA)5	20	Intergenic
scaffold385	1427847	1427861	p3	(TAT)5	15	Intergenic
scaffold385	1630654	1630668	p3	(TTA)5	15	Intron
scaffold385	1762235	1762249	p3	(TAT)5	15	Intron
scaffold385	1773999	1774016	p3	(ATT)6	18	Intron
scaffold385	1794047	1794070	p4	(GCTC)6	24	Intergenic
scaffold385	1854920	1854934	p3	(TTA)5	15	Intergenic
scaffold385	1876653	1876670	p3	(TAA)6	18	Intergenic
scaffold385	1880682	1880701	p4	(ATAA)5	20	3UTR
scaffold385	1882775	1882788	p2	(TA)7	14	Intron
scaffold385	2140458	2140475	p3	(AAT)6	18	Intron
scaffold385	2169387	2169416	p3	(TAT)10	30	Intergenic
scaffold385	2416580	2416603	p3	(TAT)8	24	Intergenic
scaffold385	2704182	2704213	p4	(TAAA)8	32	Intergenic
scaffold385	2712179	2712196	p3	(AAT)6	18	Intergenic
scaffold385	2783613	2783630	p3	(TAA)6	18	Intergenic
scaffold385	3156226	3156243	p3	(ATT)6	18	Intergenic
scaffold385	3386892	3386906	p3	(ATA)5	15	Intron
scaffold385	3556115	3556132	p3	(ATA)6	18	Intron
scaffold385	3744122	3744141	p4	(ATTT)5	20	Intron
scaffold385	3773144	3773158	p3	(ATA)5	15	Intron
scaffold381	842045	842059	p3	(ATT)5	15	Intergenic
scaffold381	859630	859649	p4	(ATTT)5	20	Intergenic
scaffold381	2236550	2236564	p3	(TTA)5	15	Intergenic
scaffold381	2244453	2244464	p2	(AT)6	12	Intergenic
scaffold381	2336248	2336262	p3	(TGA)5	15	Intergenic
scaffold381	3713192	3713211	p4	(AAAC)5	20	Intergenic
scaffold391	107510	107527	p3	(TAT)6	18	Intergenic
scaffold391	150224	150243	p4	(TTTC)5	20	Intron
scaffold391	707332	707351	p4	(TAAT)5	20	5UTR
scaffold391	762059	762079	p3	(TAA)7	21	Intergenic
scaffold391	771623	771637	p3	(TTG)5	15	Intergenic
scaffold391	1013022	1013036	p3	(AAT)5	15	Intron
scaffold391	1110784	1110807	p3	(TTA)8	24	Intergenic
scaffold391	1124290	1124310	p3	(CGA)7	21	Intergenic
scaffold391	1128192	1128245	p3	(ATA)18	54	Intergenic
scaffold391	1368953	1368964	p2	(GA)6	12	Intergenic
scaffold391	1398342	1398356	p3	(TAA)5	15	Intergenic
scaffold391	1458416	1458430	p3	(ATA)5	15	Intergenic
scaffold391	1577079	1577096	p3	(AAG)6	18	Intergenic
scaffold391	1813505	1813522	p3	(AAT)6	18	Intron
scaffold391	1820059	1820076	p3	(TTA)6	18	Intergenic
scaffold391	2055468	2055488	p3	(ATA)7	21	Intron
scaffold391	2127634	2127648	p3	(ATA)5	15	Intron
scaffold391	2139023	2139034	p2	(AT)6	12	Intergenic
scaffold391	2417646	2417660	p3	(TAT)5	15	Intron
scaffold391	2419947	2419964	p3	(ATT)6	18	Intron
scaffold391	2702151	2702170	p4	(ATTT)5	20	Intergenic
scaffold391	2722496	2722510	p3	(TTG)5	15	Intergenic
scaffold391	2803246	2803260	p3	(GAA)5	15	Intergenic
scaffold391	2870399	2870413	p3	(TTA)5	15	Intergenic
scaffold391	2966840	2966857	p3	(ATT)6	18	Intergenic
scaffold391	2999236	2999247	p2	(CT)6	12	5UTR
scaffold391	3231203	3231217	p3	(AAT)5	15	Intron
scaffold391	3392881	3392894	p2	(AT)7	14	5UTR
scaffold391	3506581	3506600	p4	(ATTT)5	20	Intergenic
scaffold390	1477584	1477598	p3	(ATT)5	15	Intergenic
scaffold390	1501282	1501293	p2	(TA)6	12	Intron
scaffold390	1610569	1610589	p3	(TAA)7	21	3UTR
scaffold390	1619106	1619120	p3	(TAA)5	15	Intergenic
scaffold390	1760569	1760580	p2	(AC)6	12	Intron
scaffold390	1770643	1770663	p3	(ATA)7	21	Intergenic
scaffold390	1928343	1928360	p2	(AT)9	18	3UTR
scaffold390	2052920	2052934	p3	(ATT)5	15	Intergenic
scaffold390	2102339	2102354	p2	(GT)8	16	Intergenic
scaffold390	2145463	2145510	p3	(AAT)16	48	Intergenic
scaffold390	2199707	2199724	p3	(ATT)6	18	Intergenic
scaffold390	2418829	2418844	p2	(GT)8	16	Intergenic
scaffold390	2601930	2601947	p3	(ATT)6	18	Intergenic
scaffold390	2611059	2611082	p3	(TAA)8	24	Intergenic
scaffold390	2649107	2649121	p3	(ATA)5	15	Intron
scaffold390	2840291	2840317	p3	(TAA)9	27	Intergenic
scaffold189	73123	73143	p3	(TAA)7	21	Intergenic
scaffold189	83060	83074	p3	(AAT)5	15	Intergenic
scaffold189	100036	100050	p3	(ATT)5	15	Intergenic
scaffold189	150339	150356	p3	(AAG)6	18	Intergenic
scaffold189	161847	161867	p3	(ATT)7	21	Intergenic
scaffold189	174929	174955	p3	(TTA)9	27	Intergenic
scaffold189	178225	178239	p3	(AAT)5	15	Intron
scaffold189	348362	348373	p2	(TG)6	12	Intergenic
scaffold184	69522	69536	p3	(AAT)5	15	Intergenic
scaffold184	170608	170629	p2	(GT)11	22	3UTR
scaffold184	205952	205965	p2	(AG)7	14	3UTR
scaffold184	251327	251344	p3	(TAT)6	18	Intergenic
scaffold184	255300	255327	p4	(ACTT)7	28	Intergenic
scaffold185	24704	24715	p2	(GA)6	12	3UTR
scaffold187	325697	325711	p3	(ATT)5	15	Intergenic
scaffold181	419012	419029	p3	(TAA)6	18	Intergenic
scaffold183	21666	21680	p3	(TTA)5	15	Intergenic
scaffold183	28467	28481	p3	(TAA)5	15	Intergenic
scaffold7	281572	281586	p3	(TAA)5	15	Intergenic
scaffold7	612596	612609	p2	(AC)7	14	Intergenic
scaffold7	848119	848130	p2	(CA)6	12	Intergenic
scaffold7	1389121	1389135	p3	(ATT)5	15	Intergenic
scaffold7	1491056	1491067	p2	(AT)6	12	Intergenic
scaffold6	1120868	1120882	p3	(AAT)5	15	Intergenic
scaffold6	1493910	1493929	p4	(AATA)5	20	Intergenic
scaffold5	1018336	1018350	p3	(TAT)5	15	5UTR
scaffold1	155578	155595	p3	(AAT)6	18	Intergenic
scaffold1	332404	332418	p3	(TAA)5	15	Intergenic
scaffold1	564390	564410	p3	(CTC)7	21	Intergenic
scaffold1	726676	726705	p3	(TTA)10	30	Intergenic
scaffold9	194121	194138	p3	(TAT)6	18	Intergenic
scaffold9	281996	282010	p3	(ATT)5	15	Intergenic
scaffold9	815425	815442	p3	(TTA)6	18	Intergenic
scaffold9	1094107	1094121	p3	(CTA)5	15	Intron
scaffold9	1218685	1218702	p3	(AGA)6	18	5UTR
scaffold9	1226045	1226056	p2	(CA)6	12	3UTR
scaffold8	879160	879180	p3	(TAT)7	21	Intergenic
scaffold8	1127394	1127413	p4	(TTAC)5	20	Intergenic
scaffold8	1163483	1163497	p3	(TAA)5	15	Intron
scaffold8	1179205	1179219	p3	(TCT)5	15	Intron|CDS
scaffold8	1191841	1191855	p3	(TAT)5	15	Intergenic
scaffold8	1229520	1229534	p3	(ACA)5	15	5UTR|CDS
scaffold133	73975	73986	p2	(TA)6	12	3UTR
scaffold133	111202	111228	p3	(ATT)9	27	Intergenic
scaffold133	160377	160391	p3	(ATT)5	15	Intergenic
scaffold133	320716	320735	p4	(TATT)5	20	Intergenic
scaffold133	347003	347017	p3	(TAA)5	15	Intergenic
scaffold133	524630	524644	p3	(TTA)5	15	Intron
scaffold133	533956	533971	p2	(TC)8	16	5UTR
scaffold133	548985	548996	p2	(TG)6	12	Intergenic
scaffold133	599892	599909	p2	(AC)9	18	Intron
scaffold133	608641	608682	p3	(ATC)14	42	Intergenic
scaffold4	1017518	1017529	p2	(GA)6	12	Intron
scaffold4	1778471	1778488	p3	(ATA)6	18	Intergenic
scaffold4	3382118	3382135	p2	(AC)9	18	Intergenic
scaffold4	4090081	4090184	p4	(GAAG)26	104	Intergenic
scaffold4	4146858	4146881	p3	(TAA)8	24	Intergenic
scaffold135	462462	462473	p2	(AC)6	12	Intergenic
scaffold135	613647	613670	p3	(TTC)8	24	Intergenic
scaffold137	260094	260114	p3	(TAT)7	21	Intron
scaffold137	325508	325534	p3	(TTA)9	27	Intergenic
scaffold137	453624	453647	p3	(TAG)8	24	Intergenic
scaffold137	598336	598351	p2	(TC)8	16	Intergenic
scaffold136	20613	20636	p3	(ATT)8	24	Intron
scaffold136	205957	205971	p3	(GAG)5	15	Intron
scaffold136	211521	211534	p2	(AT)7	14	Intergenic
scaffold136	533430	533453	p3	(TAT)8	24	Intergenic
scaffold136	545354	545371	p3	(TAA)6	18	Intergenic
scaffold136	548882	548896	p3	(TAT)5	15	Intergenic
scaffold449	81171	81188	p3	(AAT)6	18	Intron|3UTR
scaffold449	291013	291027	p3	(TAA)5	15	5UTR|CDS
scaffold449	516360	516374	p3	(TGG)5	15	Intergenic
scaffold449	700014	700031	p3	(TGT)6	18	Intergenic
scaffold449	763388	763414	p3	(AAT)9	27	Intergenic
scaffold449	1938622	1938639	p3	(TAA)6	18	Intergenic
scaffold449	2011435	2011461	p3	(AAT)9	27	Intergenic
scaffold448	1036610	1036630	p3	(TAA)7	21	Intergenic
scaffold448	2130751	2130762	p2	(TG)6	12	Intergenic
scaffold445	461003	461017	p3	(ATA)5	15	Intergenic
scaffold445	687082	687102	p3	(ATT)7	21	5UTR
scaffold445	1004729	1004743	p3	(TTA)5	15	Intergenic
scaffold445	1188119	1188130	p2	(CT)6	12	Intergenic
scaffold445	1272049	1272069	p3	(AAT)7	21	Intergenic
scaffold445	1277200	1277235	p3	(AAT)12	36	Intergenic
scaffold445	1670736	1670756	p3	(AAT)7	21	Intron
scaffold445	1688439	1688450	p2	(CT)6	12	5UTR
scaffold445	1746870	1746893	p2	(AT)12	24	Intron
scaffold445	1965619	1965633	p3	(AAG)5	15	Intron
scaffold444	515864	515878	p3	(TAT)5	15	5UTR
scaffold444	1021783	1021797	p3	(TAT)5	15	Intron
scaffold444	1065508	1065531	p4	(ACTC)6	24	Intergenic
scaffold444	1079935	1079958	p4	(AAAC)6	24	Intergenic
scaffold444	1120747	1120761	p3	(ATA)5	15	Intron
scaffold444	1391827	1391841	p3	(TTA)5	15	Intergenic
scaffold444	1592425	1592445	p3	(TAA)7	21	Intergenic
scaffold444	1859069	1859083	p3	(TTA)5	15	Intergenic
scaffold446	1064237	1064251	p3	(AAT)5	15	Intergenic
scaffold441	1310627	1310650	p3	(ATT)8	24	Intergenic
scaffold440	146537	146566	p3	(TAT)10	30	Intergenic
scaffold440	771445	771459	p3	(AAT)5	15	Intergenic
scaffold440	1091799	1091867	p3	(GAA)23	69	Intergenic
scaffold440	1797402	1797413	p2	(GA)6	12	Intergenic
scaffold443	196231	196242	p2	(TG)6	12	Intergenic
scaffold443	710128	710142	p3	(ATA)5	15	Intron
scaffold443	1554546	1554569	p3	(ATA)8	24	Intergenic
scaffold443	1612666	1612685	p2	(GT)10	20	Intergenic
scaffold443	1636675	1636689	p3	(CTA)5	15	Intergenic
scaffold443	1643093	1643110	p3	(TAA)6	18	Intergenic
scaffold443	1932685	1932712	p4	(ATAG)7	28	Intergenic
scaffold443	2111712	2111726	p3	(TTA)5	15	Intergenic
scaffold443	2160501	2160520	p4	(TTTA)5	20	Intron
scaffold443	2179641	2179655	p3	(AAT)5	15	Intergenic
scaffold442	1077966	1077983	p2	(AC)9	18	Intergenic
scaffold442	1304841	1304855	p3	(TTA)5	15	Intergenic
scaffold442	1352875	1352892	p3	(ATA)6	18	Intergenic
scaffold442	1421454	1421474	p3	(AAT)7	21	Intergenic
scaffold442	1437323	1437334	p2	(GA)6	12	5UTR
scaffold442	1564705	1564719	p3	(ATA)5	15	Intergenic
scaffold442	1752457	1752480	p3	(TAT)8	24	Intergenic
scaffold442	2032096	2032109	p2	(TA)7	14	Intergenic
scaffold442	2141933	2141952	p4	(AATA)5	20	Intergenic
scaffold442	2156011	2156022	p2	(AT)6	12	3UTR
scaffold80	195624	195641	p3	(ATT)6	18	Intergenic
scaffold80	601816	601827	p2	(CA)6	12	Intergenic
scaffold80	621354	621377	p3	(ATT)8	24	Intron
scaffold84	713479	713493	p3	(ATT)5	15	Intergenic
scaffold85	72063	72080	p3	(TAA)6	18	Intergenic
scaffold85	78135	78155	p3	(AAT)7	21	5UTR
scaffold85	321236	321250	p3	(ATA)5	15	Intergenic
scaffold85	703104	703118	p3	(TCT)5	15	Intergenic
scaffold86	184840	184854	p3	(TAT)5	15	Intron
scaffold86	213407	213427	p3	(TGA)7	21	CDS
scaffold86	664167	664184	p3	(TTA)6	18	Intergenic
scaffold86	841599	841613	p3	(TAT)5	15	Intergenic
scaffold87	192910	192927	p3	(ATA)6	18	Intergenic
scaffold87	431424	431439	p2	(GT)8	16	Intron
scaffold88	131614	131625	p2	(GT)6	12	Intergenic
scaffold88	153681	153713	p3	(TTA)11	33	Intergenic
scaffold88	172496	172510	p3	(TTA)5	15	Intergenic
scaffold88	518551	518570	p4	(TATT)5	20	Intergenic
scaffold88	615882	615899	p3	(ATT)6	18	Intergenic
scaffold88	817948	817965	p3	(AAT)6	18	Intergenic
scaffold89	434364	434381	p3	(TAT)6	18	Intergenic
scaffold89	604202	604216	p3	(TAA)5	15	Intergenic
scaffold89	617287	617307	p3	(ATT)7	21	Intergenic
scaffold89	801530	801547	p3	(AAT)6	18	Intergenic
scaffold68	165965	165978	p2	(CT)7	14	Intergenic
scaffold68	259914	259925	p2	(TA)6	12	Intergenic
scaffold68	291204	291221	p3	(TAA)6	18	Intergenic
scaffold68	317746	317760	p3	(AAT)5	15	Intergenic
scaffold68	590915	590929	p3	(CAA)5	15	Intergenic
scaffold68	768156	768173	p3	(TAA)6	18	Intergenic
scaffold69	156113	156127	p3	(AAT)5	15	Intergenic
scaffold69	260541	260570	p3	(ATA)10	30	Intergenic
scaffold69	281741	281758	p3	(AAT)6	18	Intergenic
scaffold69	335921	335935	p3	(TTA)5	15	Intergenic
scaffold69	511475	511488	p2	(TC)7	14	Intergenic
scaffold69	761059	761076	p3	(CGT)6	18	Intergenic
scaffold69	911447	911474	p2	(TA)14	28	Intergenic
scaffold62	51944	51955	p2	(AT)6	12	Intergenic
scaffold62	152881	152895	p3	(TAA)5	15	Intron
scaffold62	581565	581588	p4	(GTTA)6	24	Intergenic
scaffold62	814882	814893	p2	(GC)6	12	Intergenic
scaffold62	884672	884691	p4	(AATA)5	20	Intron
scaffold63	235115	235135	p3	(TAT)7	21	Intergenic
scaffold63	311644	311661	p3	(AAT)6	18	Intergenic
scaffold63	466174	466194	p3	(TAT)7	21	Intergenic
scaffold63	473124	473135	p2	(AC)6	12	Intergenic
scaffold63	1018674	1018688	p3	(TAA)5	15	Intergenic
scaffold61	29278	29295	p3	(AAT)6	18	Intergenic
scaffold61	117615	117629	p3	(ATC)5	15	Intergenic
scaffold61	217561	217575	p3	(ATA)5	15	Intron
scaffold61	383711	383726	p2	(GT)8	16	Intergenic
scaffold61	420487	420513	p3	(TAA)9	27	Intergenic
scaffold61	515924	515935	p2	(AT)6	12	Intron
scaffold61	605051	605172	p2	(TC)61	122	3UTR
scaffold61	629235	629249	p3	(AAG)5	15	Intergenic
scaffold61	794252	794263	p2	(AT)6	12	Intergenic
scaffold64	162065	162082	p2	(CA)9	18	Intergenic
scaffold64	164914	164931	p3	(TTA)6	18	Intergenic
scaffold64	241098	241115	p3	(TAA)6	18	Intergenic
scaffold65	148790	148813	p3	(ATT)8	24	Intergenic
scaffold65	813598	813612	p3	(CTC)5	15	Intergenic
scaffold220	122816	122903	p2	(TC)44	88	Intron
scaffold349	317217	317231	p3	(CTT)5	15	Intergenic
scaffold349	1871877	1871894	p3	(ATA)6	18	Intron
scaffold349	2614583	2614603	p3	(ATA)7	21	Intergenic
scaffold349	2813829	2813861	p3	(TTA)11	33	Intergenic
scaffold349	3118180	3118200	p3	(CTA)7	21	Intergenic
scaffold349	3143358	3143372	p3	(AAT)5	15	Intergenic
scaffold349	4606962	4606979	p3	(TAT)6	18	5UTR
scaffold228	100997	101008	p2	(CT)6	12	Intergenic
scaffold346	713531	713551	p3	(TTA)7	21	Intergenic
scaffold346	1139865	1139882	p2	(GT)9	18	Intron
scaffold346	1450181	1450198	p3	(ATA)6	18	Intergenic
scaffold346	1729286	1729309	p3	(AAG)8	24	Intergenic
scaffold346	2471225	2471275	p3	(AAT)17	51	Intergenic
scaffold346	4052051	4052070	p4	(TAAA)5	20	Intergenic
scaffold346	4305016	4305030	p3	(ATT)5	15	3UTR
scaffold346	4365200	4365220	p3	(TTA)7	21	3UTR
scaffold346	4387091	4387105	p3	(AAT)5	15	Intergenic
scaffold346	4604918	4604956	p3	(AAT)13	39	3UTR
scaffold346	4749981	4749995	p3	(TAA)5	15	Intergenic
scaffold346	5316250	5316267	p3	(ATT)6	18	Intergenic
scaffold346	5365127	5365141	p3	(AAT)5	15	Intergenic
scaffold346	5501594	5501608	p3	(TTA)5	15	Intergenic
scaffold346	5851800	5851814	p3	(ATT)5	15	3UTR
scaffold347	105903	105929	p3	(TAA)9	27	Intergenic
scaffold347	205117	205131	p3	(TAA)5	15	Intergenic
scaffold347	316933	316944	p2	(AT)6	12	Intergenic
scaffold347	371607	371630	p3	(TAT)8	24	Intergenic
scaffold347	510953	510964	p2	(AT)6	12	Intergenic
scaffold347	1098511	1098525	p3	(ATT)5	15	Intergenic
scaffold347	1137381	1137395	p3	(ATA)5	15	Intergenic
scaffold347	1275748	1275762	p3	(TGA)5	15	Intergenic
scaffold347	1454493	1454504	p2	(GT)6	12	Intergenic
scaffold347	1488643	1488657	p3	(TAT)5	15	Intergenic
scaffold347	1502313	1502326	p2	(GA)7	14	Intergenic
scaffold347	1767784	1767804	p3	(TTA)7	21	Intergenic
scaffold347	2191880	2191894	p3	(ATT)5	15	Intron
scaffold347	4186372	4186386	p3	(ATA)5	15	Intron
scaffold347	4288122	4288141	p4	(GAAG)5	20	Intergenic
scaffold347	4801228	4801242	p3	(ATT)5	15	Intergenic
scaffold347	4823922	4823936	p3	(ATT)5	15	Intergenic
scaffold347	4835519	4835530	p2	(AC)6	12	Intergenic
scaffold347	4971700	4971713	p2	(AC)7	14	Intergenic
scaffold347	5126944	5126955	p2	(GT)6	12	Intergenic
scaffold344	1375704	1375718	p3	(CTG)5	15	CDS
scaffold344	4129496	4129516	p3	(GTG)7	21	Intergenic
scaffold345	117518	117537	p4	(ATAA)5	20	Intergenic
scaffold345	172232	172246	p3	(ATA)5	15	Intergenic
scaffold345	1384797	1384808	p2	(AG)6	12	Intergenic
scaffold345	1411596	1411619	p3	(TAT)8	24	5UTR
scaffold345	3321785	3321802	p3	(TAG)6	18	Intergenic
scaffold345	6019320	6019334	p3	(CAA)5	15	Intergenic
[truncated: 238 more rows]
